# Supplementary material for: Saponins enhance the stability and cost-efficiency of human embryonic stem cell culture
Source: Cell Regen. 2025 Jan 21;14:3. doi: 10.1186/s13619-024-00220-y (PMC11751367; doi:10.1186/s13619-024-00220-y)
Supplement: Supplementary file 1 — Supplementary Material 1: Table S1. Differentially Expressed Genes (DEGs) Identified in E6bS Medium Compared to E6 and E8 Controls. [file 13619_2024_220_MOESM1_ESM.xlsx]

## Sheet: allDiff_E6Sb_VS_E6
	logFC	AveExpr	t	P.Value	adj.P.Val	B	significant
ACTB	29158.2	59928.1	59697.8	5.91e-21	1.18e-16	-0.0623573	up
EEF2	5753.83	77384.1	11780.3	8e-18	8.01e-14	-0.0623579	up
EPHA4	-4791.83	2557.69	-323.454	6.93e-11	3.55e-07	-0.0631307	down
IFITM2	2480.53	1885.96	321.707	7.1e-11	3.55e-07	-0.0631392	up
FST	-8694.22	4780.44	-145.381	2.42e-09	8.91e-06	-0.0661831	down
ZNF521	-1836.83	1267.31	-142.195	2.67e-09	8.91e-06	-0.0663563	down
EML1	-1090.19	1002.24	-119.417	5.8e-09	1.66e-05	-0.0680251	down
AFG3L2	957.167	1998.86	112.801	7.47e-09	1.87e-05	-0.0687084	up
FLT1	2253.67	1401.44	106.35	9.7e-09	1.88e-05	-0.0695009	up
ZADH2	-188.944	295.694	-105.617	1e-08	1.88e-05	-0.0696002	down
CDCA7L	2010.22	2261.72	103.362	1.1e-08	1.88e-05	-0.0699191	up
GFPT2	2768.33	2136.92	101.886	1.17e-08	1.88e-05	-0.0701394	up
PHC1	11847.9	8009.56	99.6258	1.3e-08	1.88e-05	-0.0704958	up
ARL4C	-4677.25	2858.12	-99.104	1.33e-08	1.88e-05	-0.0705816	down
POU5F1	28218.3	17984.5	96.5957	1.49e-08	1.88e-05	-0.0710133	up
FLRT3	-2342.83	1198.08	-96.3437	1.51e-08	1.88e-05	-0.0710586	down
HDHD2	-700.972	1167.76	-92.9117	1.77e-08	1.95e-05	-0.0717118	down
CITED2	-8796.78	5808	-92.6207	1.79e-08	1.95e-05	-0.0717706	down
ENPP1	849.278	977.639	91.9588	1.85e-08	1.95e-05	-0.0719063	up
CHGA	817.833	456.972	90.0876	2.03e-08	1.98e-05	-0.0723061	up
GPC3	-19300.3	12006.2	-88.9851	2.14e-08	1.98e-05	-0.0725536	down
CHST15	201.167	231.222	88.5776	2.19e-08	1.98e-05	-0.0726474	up
DPPA4	9023.33	8357.22	87.6485	2.29e-08	1.98e-05	-0.0728661	up
TDRP	1562.22	1449.56	86.9937	2.37e-08	1.98e-05	-0.0730245	up
NEO1	-1942.31	2769.65	-85.6125	2.54e-08	2.04e-05	-0.0733706	down
SPON1	-429.639	383.264	-84.5858	2.68e-08	2.07e-05	-0.0736388	down
CEBPZ	4840.42	4924.79	82.9154	2.93e-08	2.17e-05	-0.0740967	up
CACNB3	-918.778	880.778	-81.0442	3.24e-08	2.32e-05	-0.0746434	down
ENPP2	-450.944	331.75	-80.1883	3.4e-08	2.35e-05	-0.0749063	down
ZNF436	-252.556	178.861	-78.8611	3.66e-08	2.4e-05	-0.0753309	down
TMBIM6	2560.92	9504.21	78.1064	3.82e-08	2.4e-05	-0.0755821	up
IRX1	-1925.83	1153.78	-78.0444	3.84e-08	2.4e-05	-0.075603	down
RFLNB	531.917	407.403	76.6067	4.17e-08	2.53e-05	-0.0761032	up
H2AFY2	-2397.64	1756.04	-75.9197	4.34e-08	2.55e-05	-0.0763523	down
GCHFR	189.694	201.653	75.0132	4.57e-08	2.62e-05	-0.0766914	up
RNF152	-358.056	251.139	-74.3023	4.77e-08	2.63e-05	-0.0769661	down
PF4	88	46.6111	73.8094	4.91e-08	2.63e-05	-0.0771611	up
CDH6	-2896.58	1490.07	-73.5804	4.98e-08	2.63e-05	-0.0772531	down
RTN1	-255.944	182.417	-71.2227	5.76e-08	2.77e-05	-0.0782518	down
ATP1A2	-4668.22	4400.39	-71.1709	5.78e-08	2.77e-05	-0.0782749	down
COL4A6	-4390.58	3551.6	-71.1699	5.78e-08	2.77e-05	-0.0782753	down
NEBL	-3762.25	2929.99	-70.8152	5.91e-08	2.77e-05	-0.0784346	down
PDZD4	2659.69	1513.68	70.7157	5.94e-08	2.77e-05	-0.0784797	up
BOC	-2864.28	1610.08	-69.5264	6.41e-08	2.92e-05	-0.0790337	down
N4BP3	1809.5	1493.58	68.6999	6.76e-08	3.01e-05	-0.0794357	up
BCORL1	-1280.08	900.847	-67.2761	7.42e-08	3.17e-05	-0.0801632	down
MSI1	-754.722	966.639	-67.0096	7.55e-08	3.17e-05	-0.0803045	down
NMRK2	1287.31	851.542	66.9154	7.6e-08	3.17e-05	-0.0803548	up
ASXL1	-1628.58	1405.62	-65.4372	8.39e-08	3.19e-05	-0.0811735	down
TAGLN2	1734.44	1543.75	64.8503	8.73e-08	3.19e-05	-0.081514	up
FBXL14	-284.889	312.278	-64.6043	8.88e-08	3.19e-05	-0.0816595	down
PAMR1	-2945.61	1623.64	-64.5138	8.93e-08	3.19e-05	-0.0817134	down
TLE4	-2268.75	1940.96	-64.1138	9.18e-08	3.19e-05	-0.0819546	down
CNTFR	-952.528	667.292	-63.7998	9.39e-08	3.19e-05	-0.0821471	down
NKAIN3	-217.444	123.833	-63.6926	9.46e-08	3.19e-05	-0.0822134	down
GABRB3	3000	2703.94	63.2969	9.72e-08	3.19e-05	-0.0824612	up
TIMELESS	-2103.61	3755.36	-63.2808	9.73e-08	3.19e-05	-0.0824715	down
TUBA1A	-12099.9	10623.2	-63.2338	9.76e-08	3.19e-05	-0.0825012	down
SPTLC2	968.111	1222.11	63.2304	9.77e-08	3.19e-05	-0.0825034	up
ZEB1	-386.639	205.875	-63.0146	9.92e-08	3.19e-05	-0.0826409	down
MRS2	2344.81	1893.76	62.7701	1.01e-07	3.19e-05	-0.0827985	up
C1orf210	243.333	140.167	62.7404	1.01e-07	3.19e-05	-0.0828177	up
B3GNT7	1242.67	856.444	62.7032	1.01e-07	3.19e-05	-0.0828419	up
COL8A2	188.667	114.5	62.6319	1.02e-07	3.19e-05	-0.0828884	up
NLGN4X	4254.22	3761.89	61.9751	1.07e-07	3.29e-05	-0.0833236	up
TRIM22	2693.56	1743	61.2915	1.12e-07	3.36e-05	-0.0837915	up
ESRP1	2012.58	2242.54	61.0754	1.14e-07	3.36e-05	-0.0839427	up
NR3C1	435.389	285.083	61.0728	1.14e-07	3.36e-05	-0.0839445	up
MAP1A	-698.472	386.569	-59.9512	1.24e-07	3.59e-05	-0.0847555	down
LASP1	2250.33	3558.06	59.4269	1.29e-07	3.63e-05	-0.0851503	up
LRP11	615.528	537.236	59.4035	1.29e-07	3.63e-05	-0.0851681	up
AK3	824.306	996.458	59.1809	1.31e-07	3.64e-05	-0.0853391	up
C1orf198	-655.389	1136.03	-58.7777	1.35e-07	3.68e-05	-0.0856538	down
MYO1D	668.306	543.597	58.6765	1.36e-07	3.68e-05	-0.0857337	up
HSPB8	563.639	301.319	57.9632	1.44e-07	3.69e-05	-0.0863093	up
ALDH1A2	-286.444	148.667	-57.9199	1.44e-07	3.69e-05	-0.0863449	down
PNRC1	-593.472	636.819	-57.6109	1.48e-07	3.69e-05	-0.0866015	down
EPHA1	2328.19	1664.4	57.3626	1.5e-07	3.69e-05	-0.0868105	up
ADGRG5	233.75	210.569	57.3499	1.51e-07	3.69e-05	-0.0868214	up
CCDC57	-195.528	245.514	-57.3053	1.51e-07	3.69e-05	-0.0868592	down
SESN2	376.333	569.444	57.2544	1.52e-07	3.69e-05	-0.0869026	up
PYGO1	-205.444	170.778	-57.0656	1.54e-07	3.69e-05	-0.0870643	down
NANOG	821.167	498.75	56.9893	1.55e-07	3.69e-05	-0.0871301	up
ADCY2	895.056	589.306	56.9846	1.55e-07	3.69e-05	-0.0871341	up
GDF15	287.75	170.125	56.7185	1.58e-07	3.7e-05	-0.0873658	up
SOX21	-2330.39	1465.19	-56.5229	1.61e-07	3.7e-05	-0.0875381	down
ZSCAN10	2933.44	2309.81	56.5206	1.61e-07	3.7e-05	-0.0875402	up
SKIDA1	-3289.42	1956.32	-56.0641	1.67e-07	3.79e-05	-0.0879494	down
EMX2	-337.389	169.028	-55.8004	1.7e-07	3.83e-05	-0.0881904	down
HSPA4L	299.667	231.667	55.4383	1.75e-07	3.9e-05	-0.0885268	up
SP5	-1431.33	721.444	-54.9097	1.83e-07	4.02e-05	-0.0890299	down
ANXA3	1078.31	660.819	54.6955	1.86e-07	4.05e-05	-0.0892379	up
SLC18B1	359.889	443.167	54.099	1.95e-07	4.1e-05	-0.0898301	up
YTHDF2	1074.5	2705.69	53.8972	1.98e-07	4.1e-05	-0.0900348	up
DOCK2	414.306	267.264	53.851	1.99e-07	4.1e-05	-0.090082	up
MAL2	2141.28	1734.53	53.804	2e-07	4.1e-05	-0.0901302	up
FANCC	-277.222	423.722	-53.6004	2.03e-07	4.1e-05	-0.0903401	down
MME	653	402.667	53.277	2.09e-07	4.1e-05	-0.0906786	up
NCAN	-1147.58	654.208	-53.1531	2.11e-07	4.1e-05	-0.0908099	down
CCNJL	438.556	493.389	53.1342	2.11e-07	4.1e-05	-0.09083	up
PARP14	649.306	733.931	53.0355	2.13e-07	4.1e-05	-0.0909354	up
USP28	1943.94	2213.69	53.0059	2.14e-07	4.1e-05	-0.090967	up
EZH2	-1445.39	1581.67	-52.9923	2.14e-07	4.1e-05	-0.0909817	down
LRIG3	-405.306	502.542	-52.9622	2.14e-07	4.1e-05	-0.0910139	down
JAG1	-3783.83	3183.92	-52.8868	2.16e-07	4.1e-05	-0.0910952	down
ESYT3	98.3333	107.167	52.8312	2.17e-07	4.1e-05	-0.0911552	up
INPP5D	725.167	494.306	52.6325	2.2e-07	4.13e-05	-0.0913716	up
TNFRSF12A	1106.36	762.375	52.5112	2.23e-07	4.13e-05	-0.0915048	up
OTX2	-9318.28	6539.69	-52.3495	2.26e-07	4.15e-05	-0.0916839	down
ONECUT1	313.389	170.639	52.0332	2.32e-07	4.22e-05	-0.0920391	up
RAP1GAP2	1149.81	1111.76	51.7929	2.37e-07	4.23e-05	-0.0923131	up
SHC1	2117.81	4052.65	51.7154	2.38e-07	4.23e-05	-0.0924024	up
FDX1	202.667	363.75	51.6924	2.39e-07	4.23e-05	-0.092429	up
TYMSOS	327.25	256.875	51.4301	2.44e-07	4.23e-05	-0.0927342	up
CERCAM	-146.194	245.597	-51.3824	2.45e-07	4.23e-05	-0.0927902	down
ZNF398	1114.25	973.875	51.3547	2.46e-07	4.23e-05	-0.0928228	up
PGM1	2813.44	2559.08	51.2845	2.47e-07	4.23e-05	-0.0929057	up
OSBPL10	618.028	565.875	50.9751	2.54e-07	4.25e-05	-0.0932749	up
LPCAT1	2598.08	4104.9	50.8586	2.57e-07	4.25e-05	-0.0934157	up
EIF2AK4	2576.61	3749.36	50.8333	2.57e-07	4.25e-05	-0.0934464	up
LMCD1	152.556	93.0556	50.8233	2.57e-07	4.25e-05	-0.0934585	up
PRAG1	682.5	697.694	50.7714	2.59e-07	4.25e-05	-0.0935217	up
NINJ1	735.972	735.097	50.6222	2.62e-07	4.26e-05	-0.0937043	up
PPM1B	1454.25	2573.18	50.4954	2.65e-07	4.26e-05	-0.0938607	up
SPAG9	-1248.67	2808.89	-50.4314	2.66e-07	4.26e-05	-0.0939401	down
S100A11	1381.64	1083.99	50.3785	2.68e-07	4.26e-05	-0.094006	up
PTCH1	-1332.53	1088.79	-50.1343	2.74e-07	4.31e-05	-0.0943127	down
SPATS2L	2346.67	1617.06	49.9178	2.79e-07	4.32e-05	-0.0945883	up
LOC112268105	-28.1667	47.4722	-49.8593	2.8e-07	4.32e-05	-0.0946634	down
CENPO	-453.639	1054.21	-49.8474	2.81e-07	4.32e-05	-0.0946788	down
CFAP36	-285.306	540.347	-49.7713	2.83e-07	4.32e-05	-0.0947769	down
SCG3	544.25	369.958	49.3291	2.94e-07	4.46e-05	-0.0953562	up
LYPD6	248.444	184.833	48.7003	3.11e-07	4.69e-05	-0.0962069	up
ASPH	-3855.83	4081.97	-48.4713	3.18e-07	4.73e-05	-0.0965249	down
IRX3	-314.694	194.958	-48.3205	3.22e-07	4.73e-05	-0.0967368	down
HNRNPH3	-4958.56	9599.17	-48.2951	3.23e-07	4.73e-05	-0.0967726	down
ANXA2	2702.11	2766.64	48.285	3.23e-07	4.73e-05	-0.0967869	up
IER3	377	283.417	48.152	3.27e-07	4.75e-05	-0.0969757	up
CCDC85C	-995.028	1419.12	-47.9365	3.34e-07	4.81e-05	-0.0972852	down
SDHD	646.667	1208.67	47.6094	3.44e-07	4.89e-05	-0.0977627	up
ITGA5	-1523.53	1681.62	-47.6027	3.44e-07	4.89e-05	-0.0977726	down
UGP2	13382.7	10083.3	47.1513	3.59e-07	5.03e-05	-0.0984481	up
MYL12B	2106.22	3492.83	47.0148	3.64e-07	5.03e-05	-0.0986562	up
FAM129A	616.528	361.792	46.9979	3.64e-07	5.03e-05	-0.098682	up
EGLN3	-1496.28	1177.14	-46.9242	3.67e-07	5.03e-05	-0.0987953	down
LAMA4	-244.333	155.944	-46.8411	3.7e-07	5.03e-05	-0.0989235	down
GPR1	-55.2222	34.8889	-46.8117	3.71e-07	5.03e-05	-0.0989691	down
COL17A1	-870.806	484.569	-46.6289	3.77e-07	5.03e-05	-0.0992541	down
GLS2	593.111	419.806	46.5682	3.8e-07	5.03e-05	-0.0993495	up
CXCL12	764.389	583.194	46.5259	3.81e-07	5.03e-05	-0.0994162	up
HK1	4119.42	4883.29	46.4899	3.82e-07	5.03e-05	-0.0994732	up
RGL3	363.75	295.319	46.4457	3.84e-07	5.03e-05	-0.0995431	up
GLUL	-4887.83	7394.69	-46.4386	3.84e-07	5.03e-05	-0.0995545	down
PPIF	1186.28	1266.83	46.0839	3.98e-07	5.15e-05	-0.100124	up
PAQR5	221.361	192.347	46.0166	4e-07	5.15e-05	-0.100234	up
GAL	1919.25	1102.62	45.9921	4.01e-07	5.15e-05	-0.100274	up
HTR2C	137	122.556	45.7399	4.11e-07	5.24e-05	-0.100689	up
DYRK1B	-440	377.333	-44.9202	4.45e-07	5.63e-05	-0.102087	down
FIGNL2	-2037.47	1712.6	-44.8847	4.47e-07	5.63e-05	-0.10215	down
RPL7L1	1336.78	2873.67	44.6588	4.57e-07	5.69e-05	-0.102549	up
CLK1	-1072.69	933.958	-44.6549	4.57e-07	5.69e-05	-0.102556	down
HCN2	93	87.7222	44.445	4.67e-07	5.75e-05	-0.102933	up
VASH2	1849.58	1938.9	44.3925	4.69e-07	5.75e-05	-0.103029	up
MAPK10	-2144.89	1269.44	-44.3586	4.71e-07	5.75e-05	-0.10309	down
LBH	748.417	530.458	44.2271	4.77e-07	5.76e-05	-0.10333	up
VPS26C	653.333	1558.39	44.2007	4.78e-07	5.76e-05	-0.103379	up
TCF25	-563.444	1041.69	-44.1548	4.81e-07	5.76e-05	-0.103463	down
TSC22D1	-2377.39	3499.08	-44.0466	4.86e-07	5.79e-05	-0.103663	down
DLG4	-782.639	1220.93	-43.6739	5.04e-07	5.88e-05	-0.104364	down
PITPNC1	320.389	659.694	43.6618	5.05e-07	5.88e-05	-0.104388	up
KCNMB4	423.639	660.097	43.6305	5.07e-07	5.88e-05	-0.104447	up
PLOD2	1000.33	974.667	43.5722	5.1e-07	5.88e-05	-0.104559	up
STK36	-505.833	554.583	-43.5587	5.1e-07	5.88e-05	-0.104585	down
JARID2	5565.06	6436.08	43.5087	5.13e-07	5.88e-05	-0.104681	up
BBS9	1884.97	1623.96	43.497	5.14e-07	5.88e-05	-0.104703	up
RASL11B	940.444	638.111	43.3176	5.23e-07	5.95e-05	-0.105051	up
TRIM56	445.75	397.069	43.0001	5.4e-07	5.97e-05	-0.105678	up
ZFP69B	-264.694	374.903	-42.9283	5.44e-07	5.97e-05	-0.105821	down
DKK1	-1453.5	733.528	-42.9247	5.45e-07	5.97e-05	-0.105828	down
ZNF770	2081.64	3222.85	42.9122	5.45e-07	5.97e-05	-0.105853	up
CELF5	-260.583	470.542	-42.8279	5.5e-07	5.97e-05	-0.106023	down
SERPINB6	513.25	444.792	42.8266	5.5e-07	5.97e-05	-0.106026	up
CRLF1	166.889	117.056	42.825	5.5e-07	5.97e-05	-0.106029	up
AP2B1	-2888.69	8314.1	-42.7917	5.52e-07	5.97e-05	-0.106096	down
WDFY1	-950.5	3541.42	-42.7427	5.55e-07	5.97e-05	-0.106195	down
ZXDA	-108.278	146.972	-42.7134	5.57e-07	5.97e-05	-0.106255	down
LRRN1	2631.69	5663.35	42.6179	5.62e-07	5.97e-05	-0.10645	up
GATA2	-51.7222	29.3611	-42.5878	5.64e-07	5.97e-05	-0.106511	down
FAM160A1	1112.69	1242.29	42.4717	5.71e-07	5.97e-05	-0.106751	up
ADCY6	-794.917	1317.15	-42.4633	5.71e-07	5.97e-05	-0.106768	down
NFYA	-656.028	1603.15	-42.463	5.71e-07	5.97e-05	-0.106769	down
NR2F2	-1723.33	864.667	-42.4498	5.72e-07	5.97e-05	-0.106796	down
SP7	-92.6667	50.5	-42.342	5.79e-07	6.01e-05	-0.10702	down
PPP1R16B	306	211.556	42.1192	5.92e-07	6.12e-05	-0.107489	up
EPB41L3	665.361	574.986	42.0055	6e-07	6.16e-05	-0.107731	up
L1TD1	14151.9	8938.42	41.9612	6.02e-07	6.16e-05	-0.107826	up
DNAJB6	3765.81	4465.65	41.8617	6.09e-07	6.16e-05	-0.10804	up
LOC728392	-431.278	381.417	-41.8264	6.11e-07	6.16e-05	-0.108116	down
CDH11	-788.778	744.111	-41.7754	6.14e-07	6.16e-05	-0.108227	down
BRINP1	392.611	267.25	41.6815	6.21e-07	6.16e-05	-0.108431	up
FHOD3	-840.556	893.167	-41.5793	6.27e-07	6.16e-05	-0.108656	down
NCR3LG1	194.556	131.722	41.5615	6.29e-07	6.16e-05	-0.108695	up
PMAIP1	2203.28	1213.28	41.5462	6.3e-07	6.16e-05	-0.108729	up
ZEB2	-3153.11	1595.08	-41.4675	6.35e-07	6.16e-05	-0.108903	down
RNF146	-581.111	1338	-41.4543	6.36e-07	6.16e-05	-0.108932	down
SCUBE3	-728.528	406.764	-41.4045	6.39e-07	6.16e-05	-0.109043	down
SLC35G1	-128.694	157.819	-41.4017	6.39e-07	6.16e-05	-0.109049	down
PARM1	129.944	99.1389	41.3996	6.39e-07	6.16e-05	-0.109054	up
BACE2	368.472	246.292	41.2635	6.49e-07	6.19e-05	-0.109359	up
RAMP2	84.9444	227.389	41.2618	6.49e-07	6.19e-05	-0.109363	up
HMGN2	-5588.36	6198.21	-40.9083	6.74e-07	6.33e-05	-0.11017	down
PCDHB4	-58.3333	65.5278	-40.8794	6.76e-07	6.33e-05	-0.110236	down
LGR4	-4795.28	4862.92	-40.86	6.78e-07	6.33e-05	-0.110281	down
TTC9	983.444	775.472	40.8504	6.78e-07	6.33e-05	-0.110304	up
GSTP1	10885.3	10851.8	40.8322	6.8e-07	6.33e-05	-0.110346	up
APCDD1L	78.5	47.3056	40.6551	6.93e-07	6.38e-05	-0.11076	up
FBRS	-492.111	604.028	-40.634	6.95e-07	6.38e-05	-0.11081	down
LMO1	-1837.92	952.181	-40.6251	6.95e-07	6.38e-05	-0.110831	down
VWF	-885.583	469.347	-40.5904	6.98e-07	6.38e-05	-0.110913	down
FILIP1	-941.556	1074.36	-40.5508	7.01e-07	6.38e-05	-0.111006	down
ADA	345.917	398.986	40.432	7.1e-07	6.41e-05	-0.11129	up
AP1M2	1483.28	1153.67	40.4235	7.11e-07	6.41e-05	-0.11131	up
DNAJB5	974.528	1407.43	40.3486	7.17e-07	6.44e-05	-0.11149	up
GDE1	350.056	1110.42	40.2725	7.23e-07	6.46e-05	-0.111673	up
FAM84B	-1597.19	2860.01	-40.2046	7.28e-07	6.48e-05	-0.111838	down
FOSL1	386.333	219.333	40.0945	7.37e-07	6.53e-05	-0.112107	up
ADAMTS5	40.6667	39.5556	39.9543	7.49e-07	6.58e-05	-0.112452	up
SDK2	-2604.39	2140.5	-39.933	7.5e-07	6.58e-05	-0.112505	down
DLK1	-7728.83	3912.86	-39.9138	7.52e-07	6.58e-05	-0.112553	down
NECAB1	513.722	425.194	39.7861	7.63e-07	6.64e-05	-0.112872	up
CDH3	2974.31	2356.96	39.7068	7.69e-07	6.66e-05	-0.113072	up
DCLK1	2819.69	1834.51	39.6822	7.72e-07	6.66e-05	-0.113134	up
JUN	834.528	517.708	39.5307	7.85e-07	6.73e-05	-0.113519	up
NOLC1	1098.44	4093.89	39.5155	7.86e-07	6.73e-05	-0.113558	up
MBP	618.75	427.347	39.4527	7.92e-07	6.73e-05	-0.113719	up
CA7	54.9444	36.0278	39.4301	7.94e-07	6.73e-05	-0.113777	up
NSG1	378.139	488.486	39.3968	7.97e-07	6.73e-05	-0.113863	up
PFKFB3	-1645.5	1577.25	-39.3237	8.03e-07	6.76e-05	-0.114052	down
OLFM1	493.667	668.111	39.2783	8.07e-07	6.77e-05	-0.11417	up
ITPRIP	275.778	374.611	39.1821	8.16e-07	6.81e-05	-0.114422	up
SMARCD3	-178.389	156.639	-39.1257	8.21e-07	6.81e-05	-0.11457	down
DYSF	197.694	187.347	39.1146	8.22e-07	6.81e-05	-0.114599	up
DHRS3	402.167	295.139	39.0261	8.31e-07	6.83e-05	-0.114834	up
PITX2	-65.5	32.9167	-38.9873	8.34e-07	6.83e-05	-0.114937	down
GPR162	-574.972	364.986	-38.9648	8.37e-07	6.83e-05	-0.114997	down
KIAA0040	787.944	481.583	38.9439	8.39e-07	6.83e-05	-0.115053	up
ERVMER34-1	763.583	545.569	38.8836	8.44e-07	6.84e-05	-0.115214	up
FOXN3	2163.97	3547.04	38.8382	8.49e-07	6.84e-05	-0.115336	up
DPYSL3	-17434.5	23009.3	-38.8236	8.5e-07	6.84e-05	-0.115376	down
IFI16	-232.528	191.208	-38.7431	8.58e-07	6.86e-05	-0.115593	down
FAM189A2	712.778	453.722	38.6892	8.63e-07	6.86e-05	-0.11574	up
IGSF8	1080.58	1097.88	38.6613	8.66e-07	6.86e-05	-0.115816	up
KCNK10	-298.917	185.375	-38.661	8.66e-07	6.86e-05	-0.115817	down
SOCS1	328.5	265.972	38.6106	8.71e-07	6.86e-05	-0.115955	up
RNF130	-1121.69	2490.62	-38.5779	8.74e-07	6.86e-05	-0.116044	down
LIX1	-1771.89	889.278	-38.5501	8.77e-07	6.86e-05	-0.116121	down
VCL	7473.72	10167.3	38.5261	8.8e-07	6.86e-05	-0.116187	up
RTN4	829.139	5397.71	38.4584	8.87e-07	6.86e-05	-0.116374	up
PMM2	384.5	564.833	38.4556	8.87e-07	6.86e-05	-0.116382	up
SSBP2	-1428.89	1404.89	-38.4169	8.91e-07	6.86e-05	-0.11649	down
PLCB2	266.583	226.347	38.2203	9.11e-07	6.99e-05	-0.117041	up
AASS	10229.2	11482.4	38.1603	9.18e-07	6.99e-05	-0.117211	up
IRF6	533.833	411.861	38.1521	9.19e-07	6.99e-05	-0.117234	up
ROR2	-645.111	523.111	-38.0513	9.29e-07	7.05e-05	-0.117521	down
LRRC4	-577.278	429.944	-37.9796	9.37e-07	7.07e-05	-0.117727	down
TNFRSF19	-3455.5	1749.17	-37.964	9.39e-07	7.07e-05	-0.117772	down
RIPOR2	2003.42	1072.32	37.9355	9.42e-07	7.07e-05	-0.117854	up
TRIM5	750.278	644.75	37.7683	9.61e-07	7.18e-05	-0.11834	up
PPP2R5A	578.472	1152.29	37.7278	9.65e-07	7.19e-05	-0.118459	up
MICAL3	-397.528	1200.46	-37.6537	9.74e-07	7.19e-05	-0.118677	down
KIAA0825	452.361	257.292	37.6411	9.75e-07	7.19e-05	-0.118714	up
PRRT2	-967.333	745.111	-37.6251	9.77e-07	7.19e-05	-0.118761	down
CHST8	431.583	321.736	37.5378	9.87e-07	7.24e-05	-0.11902	up
PCNA	2194.22	4191.22	37.487	9.93e-07	7.24e-05	-0.119172	up
CA14	-1132.53	1735.12	-37.4466	9.98e-07	7.24e-05	-0.119293	down
TJP2	3547.58	3047.04	37.4406	9.98e-07	7.24e-05	-0.119311	up
LZTS3	994.083	973.069	37.4166	1e-06	7.24e-05	-0.119383	up
GALNT10	-1225.25	928.931	-37.2667	1.02e-06	7.34e-05	-0.119837	down
CLUH	1183.17	1330.81	37.1611	1.03e-06	7.41e-05	-0.120159	up
MYLIP	572.139	574.181	37.1264	1.04e-06	7.41e-05	-0.120266	up
SMPDL3B	325.694	419.347	37.0504	1.05e-06	7.45e-05	-0.1205	up
IMP4	623.056	1110.33	37.0118	1.05e-06	7.46e-05	-0.12062	up
MSL2	-675.361	1351.29	-36.9087	1.06e-06	7.5e-05	-0.120941	down
TNFAIP2	628.278	494.306	36.8863	1.07e-06	7.5e-05	-0.121011	up
CDK5RAP2	-1611.75	1990.4	-36.8844	1.07e-06	7.5e-05	-0.121017	down
HOOK1	865.639	1031.76	36.8068	1.08e-06	7.54e-05	-0.121262	up
EFNB1	-1807.28	1187.03	-36.7812	1.08e-06	7.54e-05	-0.121342	down
SLC43A1	191.611	137.25	36.7169	1.09e-06	7.57e-05	-0.121546	up
CD9	3262	2283.72	36.5953	1.1e-06	7.63e-05	-0.121935	up
KDM3A	-2241.75	2656.85	-36.5937	1.1e-06	7.63e-05	-0.12194	down
LHX4	99.4167	117.458	36.3912	1.13e-06	7.78e-05	-0.122595	up
EIF4EBP1	784.639	779.597	36.3099	1.14e-06	7.78e-05	-0.122862	up
ALDOC	394.611	960.056	36.3015	1.14e-06	7.78e-05	-0.122889	up
EPCAM	2549.31	1950.82	36.2797	1.15e-06	7.78e-05	-0.122961	up
RAB38	373.417	339.875	36.2368	1.15e-06	7.78e-05	-0.123102	up
CTSC	4655.89	5075.61	36.2315	1.15e-06	7.78e-05	-0.12312	up
ID2	-2533.83	1881.83	-36.2086	1.16e-06	7.78e-05	-0.123196	down
ZIC2	-6262.81	5159.88	-36.2014	1.16e-06	7.78e-05	-0.123219	down
ARHGAP17	-225.528	1071.07	-36.1876	1.16e-06	7.78e-05	-0.123265	down
CSAD	-188.778	174.778	-36.1426	1.17e-06	7.79e-05	-0.123415	down
LHX5	-3961.58	1999.26	-36.1203	1.17e-06	7.79e-05	-0.123489	down
CD46	1642.39	3568.69	36.0545	1.18e-06	7.83e-05	-0.123709	up
MOCOS	179.361	176.403	35.9869	1.19e-06	7.87e-05	-0.123937	up
LRTOMT	-87.3889	98.4167	-35.9152	1.2e-06	7.91e-05	-0.124179	down
JMJD1C	4022.39	4701.08	35.8812	1.21e-06	7.92e-05	-0.124295	up
TARS	3740.44	4136	35.8328	1.21e-06	7.94e-05	-0.124459	up
KIRREL1	-2469.42	3198.74	-35.784	1.22e-06	7.96e-05	-0.124627	down
PCDHGB6	-373.083	298.014	-35.636	1.24e-06	7.99e-05	-0.125137	down
GNG4	620.056	515.528	35.6316	1.24e-06	7.99e-05	-0.125152	up
MEX3B	-603.861	618.931	-35.6156	1.25e-06	7.99e-05	-0.125208	down
ACO1	596.722	1452.53	35.6085	1.25e-06	7.99e-05	-0.125233	up
DSG2	2598.33	5699.11	35.6032	1.25e-06	7.99e-05	-0.125251	up
SLC7A8	2342.33	3902.06	35.5765	1.25e-06	7.99e-05	-0.125344	up
IRF2BPL	1198.22	1263.14	35.5338	1.26e-06	7.99e-05	-0.125493	up
TGIF1	891.222	2568.17	35.5317	1.26e-06	7.99e-05	-0.125501	up
CMTM3	-263.056	649.861	-35.5094	1.26e-06	7.99e-05	-0.125579	down
ATP6AP1L	-270.667	179.25	-35.4937	1.26e-06	7.99e-05	-0.125634	down
ZFP42	1852.39	2986.14	35.4189	1.28e-06	8.04e-05	-0.125897	up
NKD1	-630.722	547.139	-35.3692	1.28e-06	8.05e-05	-0.126073	down
LIMA1	768.889	1007.33	35.3318	1.29e-06	8.05e-05	-0.126206	up
FBLN7	-200.611	143.972	-35.3308	1.29e-06	8.05e-05	-0.12621	down
WASF3	-1662.89	2144.33	-35.3022	1.3e-06	8.06e-05	-0.126312	down
WLS	-7879.28	4000.53	-35.1735	1.32e-06	8.16e-05	-0.126773	down
FUCA2	886.194	1784.68	35.1442	1.32e-06	8.17e-05	-0.12688	up
DSCC1	248.722	948.583	35.1126	1.33e-06	8.18e-05	-0.126994	up
PDE1B	-136.556	101	-35.0765	1.33e-06	8.19e-05	-0.127125	down
CYP27C1	-339.639	284.875	-35.0206	1.34e-06	8.2e-05	-0.127329	down
LAD1	584.278	382.083	34.9863	1.35e-06	8.2e-05	-0.127454	up
SAR1B	164.778	356.944	34.9797	1.35e-06	8.2e-05	-0.127478	up
FSTL1	2465.11	9063.67	34.9626	1.35e-06	8.2e-05	-0.127541	up
RBM5	-2028.06	3203.53	-34.9412	1.36e-06	8.2e-05	-0.12762	down
PTAFR	149.75	101.708	34.9114	1.36e-06	8.2e-05	-0.127729	up
RBM24	-335.444	227.444	-34.8785	1.37e-06	8.2e-05	-0.127851	down
LPAR3	229.833	208.944	34.8705	1.37e-06	8.2e-05	-0.12788	up
SMS	2302.06	3547.5	34.8378	1.37e-06	8.21e-05	-0.128001	up
SHANK2	545.028	786.986	34.7693	1.39e-06	8.26e-05	-0.128256	up
VGF	678.583	386.625	34.7219	1.39e-06	8.29e-05	-0.128434	up
TDGF1	15118.5	7749.32	34.4943	1.44e-06	8.51e-05	-0.129295	up
MBOAT1	335.306	225.514	34.4066	1.45e-06	8.58e-05	-0.129631	up
RHOU	-1134.22	984.25	-34.3186	1.47e-06	8.63e-05	-0.129971	down
KIF20A	-2632.86	4155.49	-34.3118	1.47e-06	8.63e-05	-0.129997	down
CORO2A	1209.72	1004.47	34.1915	1.49e-06	8.74e-05	-0.130466	up
RNF125	390.667	527.306	34.1745	1.5e-06	8.74e-05	-0.130533	up
PTPRD	-2124.06	2394.56	-34.1093	1.51e-06	8.76e-05	-0.13079	down
AFF3	78.5	47.75	34.0976	1.51e-06	8.76e-05	-0.130836	up
DBX1	-321.667	162.722	-34.0861	1.51e-06	8.76e-05	-0.130881	down
MTMR3	-614.083	1269.88	-34.0319	1.52e-06	8.79e-05	-0.131096	down
MAPKAP1	843.861	2192.43	33.9918	1.53e-06	8.79e-05	-0.131256	up
EFNB2	-891.194	813.458	-33.9677	1.54e-06	8.79e-05	-0.131352	down
AKIRIN1	2837.14	4155.71	33.9671	1.54e-06	8.79e-05	-0.131355	up
TUBA4A	632.389	388.889	33.9448	1.54e-06	8.8e-05	-0.131444	up
COTL1	1674.61	2314.94	33.8998	1.55e-06	8.81e-05	-0.131624	up
DEPDC1B	-539.194	1932.74	-33.8799	1.55e-06	8.81e-05	-0.131704	down
RGS6	126.111	96.1111	33.8627	1.56e-06	8.81e-05	-0.131774	up
LRRC4B	-1585.11	1260.81	-33.8368	1.56e-06	8.82e-05	-0.131878	down
STOX2	-856.861	583.181	-33.7353	1.58e-06	8.91e-05	-0.13229	down
COCH	-710.556	747.111	-33.6932	1.59e-06	8.93e-05	-0.132462	down
ALDH1A3	331.944	246.639	33.6796	1.6e-06	8.93e-05	-0.132518	up
TRNP1	486.889	351.139	33.6092	1.61e-06	8.99e-05	-0.132807	up
SALL4	-6087.72	7278.25	-33.5562	1.62e-06	9.02e-05	-0.133026	down
PPIC	267.667	162.833	33.5317	1.63e-06	9.03e-05	-0.133128	up
SYT7	872.528	899.042	33.4541	1.64e-06	9.1e-05	-0.133451	up
TRABD2B	-141.556	327.111	-33.3691	1.66e-06	9.11e-05	-0.133807	down
TTC28	-901.361	949.458	-33.3619	1.66e-06	9.11e-05	-0.133837	down
GRPR	958.361	649.958	33.3591	1.66e-06	9.11e-05	-0.133849	up
CCDC177	-284.972	276.403	-33.3472	1.67e-06	9.11e-05	-0.1339	down
PCOLCE2	-251.167	323.722	-33.3388	1.67e-06	9.11e-05	-0.133935	down
HDAC7	1205.44	1447.86	33.3064	1.68e-06	9.12e-05	-0.134072	up
FGF13	986.5	1308.61	33.2808	1.68e-06	9.13e-05	-0.13418	up
CACNA1G	-304.806	298.292	-33.2641	1.69e-06	9.13e-05	-0.134251	down
CD99L2	-299.278	652.889	-33.2202	1.7e-06	9.16e-05	-0.134438	down
FAM124B	48.3333	29	33.1771	1.71e-06	9.18e-05	-0.134622	up
STOM	-2223.61	1843.75	-33.1277	1.72e-06	9.19e-05	-0.134834	down
CXCL5	2284.58	1186.46	33.1238	1.72e-06	9.19e-05	-0.134851	up
CRB3	186.417	177.097	33.1121	1.72e-06	9.19e-05	-0.134902	up
PXYLP1	-283.389	625.25	-32.9871	1.75e-06	9.32e-05	-0.135443	down
DRAXIN	-729.611	722.361	-32.9347	1.76e-06	9.36e-05	-0.135671	down
YIF1A	251.111	540.167	32.8947	1.77e-06	9.39e-05	-0.135847	up
CRB2	-1778.28	1204.31	-32.7841	1.8e-06	9.49e-05	-0.136335	down
ZNF704	-420.944	523.194	-32.7565	1.8e-06	9.49e-05	-0.136457	down
IFITM1	5552.53	4907.62	32.7547	1.81e-06	9.49e-05	-0.136465	up
PDGFB	289.139	153.458	32.7337	1.81e-06	9.49e-05	-0.136559	up
NUDT5	706.111	1996.56	32.5891	1.85e-06	9.65e-05	-0.137207	up
PIPOX	737.917	900.514	32.5659	1.85e-06	9.66e-05	-0.137312	up
KLHDC8B	-341.639	485.597	-32.5258	1.86e-06	9.69e-05	-0.137493	down
TMEM8A	1104.97	1205.21	32.477	1.87e-06	9.73e-05	-0.137715	up
GABRP	441.278	226.028	32.4439	1.88e-06	9.75e-05	-0.137866	up
ACSS1	88.8889	49.4444	32.3827	1.9e-06	9.78e-05	-0.138147	up
PALLD	-1222.92	1714.18	-32.3821	1.9e-06	9.78e-05	-0.13815	down
HEPH	-1171.69	1930.74	-32.304	1.92e-06	9.86e-05	-0.13851	down
LCK	852.833	502.806	32.2612	1.93e-06	9.89e-05	-0.138708	up
SCARF2	188.111	135.167	32.1574	1.96e-06	0.000100067	-0.139193	up
RASGRP2	459.333	289	32.1358	1.96e-06	0.00010011	-0.139295	up
TFCP2L1	232.194	154.264	32.1002	1.97e-06	0.000100348	-0.139462	up
TSHZ3	221.111	178.778	32.0757	1.98e-06	0.000100433	-0.139578	up
ADCY8	357.333	202.611	32.0037	2e-06	0.000101173	-0.139919	up
MMP25	387.25	306.292	31.986	2.01e-06	0.000101173	-0.140004	up
PLCH1	-913.722	912.861	-31.9612	2.01e-06	0.000101267	-0.140122	down
ZNF217	-3150.19	3943.24	-31.8352	2.05e-06	0.000102565	-0.140727	down
ZNF318	-800.556	1635.28	-31.8332	2.05e-06	0.000102565	-0.140737	down
YAF2	-170.333	104.667	-31.7515	2.07e-06	0.00010339	-0.141134	down
DLX5	-536.222	268.778	-31.7241	2.08e-06	0.00010339	-0.141267	down
KIF3A	-413.056	730.25	-31.7016	2.09e-06	0.00010339	-0.141377	down
GRIP2	273.833	179.583	31.6887	2.09e-06	0.00010339	-0.14144	up
GDF7	48.5556	81.1111	31.6729	2.09e-06	0.00010339	-0.141517	up
GRIN2D	267.111	317.25	31.669	2.1e-06	0.00010339	-0.141537	up
ELF3	316.444	314.611	31.6513	2.1e-06	0.000103392	-0.141624	up
PDGFRB	-348.917	391.153	-31.5894	2.12e-06	0.000104036	-0.141929	down
STMN3	613.083	524.431	31.5125	2.14e-06	0.000104908	-0.14231	up
ODC1	-1606.28	1808.94	-31.3797	2.18e-06	0.00010655	-0.142975	down
WFDC2	562.139	392.458	31.3675	2.19e-06	0.00010655	-0.143037	up
PHC2	-1163.89	995.667	-31.3324	2.2e-06	0.00010682	-0.143214	down
IL1RAPL1	-164.778	99.5556	-31.2765	2.21e-06	0.000106862	-0.143498	down
SDC4	1074.94	1196.06	31.2762	2.21e-06	0.000106862	-0.1435	up
PCNX2	946.694	1140.9	31.2641	2.22e-06	0.000106862	-0.143561	up
CXXC4	-446.194	406.292	-31.2492	2.22e-06	0.000106862	-0.143637	down
AGPAT2	291.417	377.014	31.2409	2.23e-06	0.000106862	-0.14368	up
FAM76B	-284.167	570.917	-31.2274	2.23e-06	0.000106862	-0.143748	down
NUSAP1	-2221.5	4759.92	-31.1784	2.25e-06	0.000107351	-0.144	down
ABHD12B	860.833	467.528	31.1431	2.26e-06	0.000107538	-0.144181	up
APLP2	-3729.64	13435.4	-31.1326	2.26e-06	0.000107538	-0.144235	down
CTDSP2	995.389	3466.86	31.0954	2.27e-06	0.000107854	-0.144428	up
CBR1	682.5	678.833	31.0576	2.28e-06	0.000108178	-0.144623	up
RAB12	918.111	918.083	31.0311	2.29e-06	0.000108242	-0.144761	up
TNFSF9	157.667	143.278	31.0204	2.3e-06	0.000108242	-0.144817	up
SMAGP	-333.056	257.806	-30.9866	2.31e-06	0.00010845	-0.144993	down
NRG1	-595.361	370.097	-30.9741	2.31e-06	0.00010845	-0.145059	down
PAX7	-540.361	279.681	-30.7917	2.37e-06	0.000111062	-0.146022	down
LRP2	-6374.81	3333.26	-30.7419	2.39e-06	0.000111564	-0.146288	down
HMX3	-88.9444	44.6389	-30.7163	2.4e-06	0.000111564	-0.146425	down
CC2D1B	-193.389	425.639	-30.7118	2.4e-06	0.000111564	-0.146449	down
SPINK5	-253.139	535.042	-30.6901	2.41e-06	0.000111655	-0.146566	down
ASAP3	780.417	725.792	30.6268	2.43e-06	0.000112421	-0.146908	up
SNCG	322.778	188.333	30.572	2.45e-06	0.000113054	-0.147205	up
ANK1	1406.44	831.083	30.5075	2.47e-06	0.000113853	-0.147557	up
KDM4A	-420.111	2103.89	-30.4704	2.49e-06	0.000113856	-0.14776	down
ADCY9	485	478.389	30.4683	2.49e-06	0.000113856	-0.147771	up
HCN4	422.833	344.361	30.4409	2.5e-06	0.000113856	-0.147922	up
EPOP	-677.694	468.819	-30.429	2.5e-06	0.000113856	-0.147988	down
ZNF267	320.083	559.681	30.4201	2.5e-06	0.000113856	-0.148037	up
SLC9A6	-233.694	579.792	-30.3982	2.51e-06	0.000113856	-0.148158	down
FBLIM1	1266.58	1130.32	30.3746	2.52e-06	0.000113856	-0.148289	up
LOC107985728	-80.8056	42.7361	-30.3631	2.53e-06	0.000113856	-0.148352	down
ANTXR1	905.972	812.403	30.3586	2.53e-06	0.000113856	-0.148377	up
SLC16A1	4750.33	10086.5	30.351	2.53e-06	0.000113856	-0.14842	up
UNC13A	1130.5	950.25	30.3071	2.55e-06	0.000114332	-0.148664	up
C9orf135	230.556	157.278	30.2417	2.57e-06	0.000114757	-0.14903	up
SCG5	-462.194	595.208	-30.2325	2.57e-06	0.000114757	-0.149082	down
GLIS3	-280	146.722	-30.2096	2.58e-06	0.000114757	-0.14921	down
RSAD1	317.806	689.319	30.1952	2.59e-06	0.000114757	-0.149292	up
APH1B	366.472	492.181	30.1924	2.59e-06	0.000114757	-0.149308	up
HDAC6	-914.167	1034.78	-30.1904	2.59e-06	0.000114757	-0.149319	down
FOXB1	-150.556	90.7222	-30.0827	2.63e-06	0.000116042	-0.14993	down
KIAA0513	-202.278	297.75	-30.0764	2.63e-06	0.000116042	-0.149966	down
TLR2	88.2222	47.5556	30.0515	2.64e-06	0.000116042	-0.150108	up
CLDN1	172.528	113.931	30.0308	2.65e-06	0.000116042	-0.150227	up
FZD8	-429.333	421.611	-30.0268	2.65e-06	0.000116042	-0.150249	down
MRPS34	1514.69	1926.74	30.0249	2.65e-06	0.000116042	-0.15026	up
NRP2	-1747.75	2472.07	-29.9844	2.67e-06	0.000116352	-0.150493	down
FRZB	-1028.03	560.736	-29.9738	2.67e-06	0.000116352	-0.150554	down
VANGL2	-3312.5	5807.42	-29.9625	2.68e-06	0.000116352	-0.150619	down
KLHL13	-411.111	830	-29.8937	2.71e-06	0.000117287	-0.151017	down
RAB20	461.417	331.236	29.8557	2.72e-06	0.000117694	-0.151238	up
PPIA	6922.83	25199.8	29.8024	2.74e-06	0.000118298	-0.15155	up
TRIML2	1767.53	969.931	29.7922	2.75e-06	0.000118298	-0.15161	up
EMB	595.417	1209.49	29.7553	2.76e-06	0.000118692	-0.151826	up
SUFU	-597.556	813	-29.7091	2.78e-06	0.000119256	-0.152099	down
CEMIP2	-5371	3865.17	-29.6885	2.79e-06	0.000119366	-0.152221	down
CHD2	-1275.56	3449.64	-29.6152	2.82e-06	0.000120056	-0.152657	down
DPYSL5	-2295.33	1576.56	-29.6128	2.82e-06	0.000120056	-0.152671	down
ADAMTSL4	248.833	157.611	29.6071	2.82e-06	0.000120056	-0.152705	up
IQGAP1	2417.44	5229.72	29.5742	2.84e-06	0.000120254	-0.152902	up
DMBX1	-1821.89	922.278	-29.5232	2.86e-06	0.000120254	-0.153208	down
EFNA5	-1279.44	844.028	-29.5194	2.86e-06	0.000120254	-0.153231	down
CNTNAP2	-5580.97	5416.79	-29.5193	2.86e-06	0.000120254	-0.153232	down
CYP2S1	3179.5	2744.19	29.5119	2.86e-06	0.000120254	-0.153277	up
CDH2	-11132.2	6775.28	-29.5116	2.86e-06	0.000120254	-0.153278	down
REPIN1	798.611	1882.94	29.4818	2.88e-06	0.000120425	-0.153458	up
CFL1	4227.83	10862.3	29.4742	2.88e-06	0.000120425	-0.153504	up
DNAJC28	-63.8333	103.639	-29.4592	2.89e-06	0.000120444	-0.153595	down
MDM2	1647.83	2059.83	29.4415	2.89e-06	0.000120514	-0.153702	up
MRPL34	413.417	728.792	29.2769	2.97e-06	0.000123285	-0.15471	up
VDAC1	2189.17	4971.06	29.2222	2.99e-06	0.000123797	-0.155048	up
CCDC173	-33.9444	25.6389	-29.2154	2.99e-06	0.000123797	-0.155091	down
ANP32A	-2395.78	6284	-29.2084	3e-06	0.000123797	-0.155134	down
CRYBG1	759.028	478.903	29.1644	3.02e-06	0.000124339	-0.155408	up
CSTF2T	-703.111	1855.06	-29.1525	3.02e-06	0.000124339	-0.155482	down
MAST2	546.611	904.667	29.0829	3.06e-06	0.000125308	-0.155919	up
OAT	1622.17	1794.14	29.0744	3.06e-06	0.000125308	-0.155972	up
GNA12	826.333	2026.69	29.0216	3.08e-06	0.000125802	-0.156306	up
APOBEC3B	954.111	500.667	28.9889	3.1e-06	0.000125802	-0.156513	up
SHISA2	-3943.72	2108.58	-28.9883	3.1e-06	0.000125802	-0.156517	down
PHACTR4	-520.278	1698.67	-28.9859	3.1e-06	0.000125802	-0.156532	down
ARRDC3	-538.222	336.222	-28.9819	3.1e-06	0.000125802	-0.156558	down
PDE6B	-149.028	224.931	-28.943	3.12e-06	0.000126294	-0.156805	down
MEST	-3207.33	5088.11	-28.9203	3.13e-06	0.000126479	-0.15695	down
LRRFIP1	1098.81	1343.01	28.805	3.19e-06	0.000128475	-0.157692	up
ZNF664	-2322.14	4020.93	-28.7787	3.2e-06	0.000128735	-0.157862	down
PLEKHB1	-213.361	298.486	-28.7614	3.21e-06	0.000128821	-0.157975	down
PAM	-3119.06	3145.97	-28.7098	3.24e-06	0.000129588	-0.158311	down
CMBL	494.778	677.528	28.6609	3.26e-06	0.000130272	-0.158631	up
TMCC1	-727.944	976.694	-28.6497	3.27e-06	0.000130272	-0.158704	down
OC90	67.7222	34.75	28.5447	3.32e-06	0.000132143	-0.159398	up
TMED2	1589.75	4018.43	28.4784	3.35e-06	0.000133245	-0.15984	up
SMG6	-704.139	1190.38	-28.4455	3.37e-06	0.000133662	-0.160061	down
MMP14	907.972	1635.68	28.4114	3.39e-06	0.000134106	-0.16029	up
HNRNPR	-2901.11	7946.67	-28.3805	3.4e-06	0.000134178	-0.160498	down
FAM214B	-217.556	267.194	-28.3712	3.41e-06	0.000134178	-0.160561	down
RP2	-114.583	312.264	-28.3701	3.41e-06	0.000134178	-0.160569	down
ELMO1	86.4722	180.292	28.3388	3.43e-06	0.00013457	-0.160781	up
CASC10	-448.139	684.681	-28.3207	3.44e-06	0.000134687	-0.160904	down
GPR19	-510.722	541.111	-28.2449	3.48e-06	0.000136027	-0.161421	down
MEX3A	-2233.83	4477.31	-28.2203	3.49e-06	0.000136201	-0.161589	down
DTNA	1173.17	862.75	28.2071	3.5e-06	0.000136201	-0.16168	up
JADE2	621.472	736.597	28.1994	3.5e-06	0.000136201	-0.161733	up
ZMAT4	402.5	300.194	28.176	3.52e-06	0.000136439	-0.161895	up
SNX5	1153.22	2864.36	28.1405	3.53e-06	0.000136651	-0.162139	up
HSDL1	-534.5	1642.36	-28.1384	3.54e-06	0.000136651	-0.162154	down
TMEFF1	-208.833	275.25	-28.0885	3.56e-06	0.000136651	-0.162501	down
FMO2	-47.8333	25.3056	-28.0738	3.57e-06	0.000136651	-0.162604	down
ZDHHC22	540	346.722	28.0733	3.57e-06	0.000136651	-0.162607	up
KCND1	-46.1111	182.722	-28.061	3.58e-06	0.000136651	-0.162693	down
RCC2	2410.17	6974.08	28.0549	3.58e-06	0.000136651	-0.162735	up
ARSB	-183.056	382.889	-28.0378	3.59e-06	0.000136651	-0.162855	down
SPEF2	-56.5	39.3056	-28.0346	3.59e-06	0.000136651	-0.162877	down
HPS3	1334.61	1916.69	28.0295	3.6e-06	0.000136651	-0.162913	up
ASTN2	-189.111	328.389	-28.0177	3.6e-06	0.000136651	-0.162995	down
NDUFAF7	1145.03	1149.18	28.0111	3.61e-06	0.000136651	-0.163042	up
VSTM2L	-147.639	128.486	-27.9971	3.62e-06	0.000136651	-0.16314	down
TENM4	-2113.06	1199.86	-27.9612	3.64e-06	0.000136651	-0.163393	down
C6orf141	-465.222	493.222	-27.9559	3.64e-06	0.000136651	-0.16343	down
DENND4B	1313.33	1486.58	27.9464	3.64e-06	0.000136651	-0.163497	up
JADE1	4675.92	4199.43	27.935	3.65e-06	0.000136651	-0.163578	up
ERBB3	747.056	901.028	27.9115	3.66e-06	0.000136651	-0.163744	up
SLFN13	743.194	482.181	27.9052	3.67e-06	0.000136651	-0.163789	up
BRD3	-1022.56	2364.78	-27.8981	3.67e-06	0.000136651	-0.16384	down
HHLA1	884.222	461	27.895	3.67e-06	0.000136651	-0.163861	up
SLC17A9	473.611	372.639	27.8851	3.68e-06	0.000136651	-0.163932	up
TGFBR1	-1851.81	2464.29	-27.8844	3.68e-06	0.000136651	-0.163937	down
NREP	-2419.5	5218.86	-27.8774	3.68e-06	0.000136651	-0.163987	down
SEPHS1	8210.83	7132.75	27.8663	3.69e-06	0.000136651	-0.164066	up
TXNRD2	150.028	81.6806	27.8513	3.7e-06	0.000136724	-0.164173	up
PCDH10	1557.72	1026.94	27.8259	3.71e-06	0.000136879	-0.164354	up
CNBP	2850.06	7772.03	27.8204	3.72e-06	0.000136879	-0.164394	up
AP3M2	-414.028	653.958	-27.8094	3.72e-06	0.000136879	-0.164472	down
KBTBD7	-223.278	674.639	-27.7945	3.73e-06	0.000136905	-0.164579	down
PYCARD	402.083	238.542	27.7754	3.74e-06	0.000136905	-0.164716	up
CCDC69	222.583	192.875	27.7738	3.75e-06	0.000136905	-0.164728	up
ZBTB10	-1367.31	1324.46	-27.741	3.77e-06	0.000137369	-0.164964	down
ATP2C1	-1016.53	2762.57	-27.6895	3.8e-06	0.000138182	-0.165337	down
LRRC59	941.639	2340.76	27.6813	3.8e-06	0.000138182	-0.165397	up
S100PBP	-745.694	1373.43	-27.6631	3.81e-06	0.000138332	-0.165529	down
C6orf223	115.583	85.7361	27.6459	3.82e-06	0.000138463	-0.165654	up
PA2G4	1487.72	4643.64	27.6276	3.83e-06	0.000138618	-0.165788	up
SHMT2	1949.06	2897.64	27.595	3.85e-06	0.00013876	-0.166026	up
ARHGEF35	90.0556	106.25	27.5889	3.86e-06	0.00013876	-0.166071	up
GCNT1	-915.694	783.514	-27.5871	3.86e-06	0.00013876	-0.166084	down
SYNRG	-904.806	1358.96	-27.5601	3.88e-06	0.00013876	-0.166283	down
TPM3	2514.28	7853.92	27.5569	3.88e-06	0.00013876	-0.166306	up
ZNF703	-115.389	79.3056	-27.554	3.88e-06	0.00013876	-0.166327	down
CYR61	2060.44	1499.42	27.5051	3.91e-06	0.000139116	-0.166688	up
SMOC1	-765.444	480.111	-27.4967	3.92e-06	0.000139116	-0.16675	down
GTF2H5	-296.111	517.889	-27.4939	3.92e-06	0.000139116	-0.166771	down
YEATS2	-1308.06	3128.64	-27.4938	3.92e-06	0.000139116	-0.166772	down
CAPN5	120.917	428.792	27.4827	3.92e-06	0.000139117	-0.166854	up
KLHDC10	-438.083	734.125	-27.4447	3.95e-06	0.000139134	-0.167136	down
PLEKHF1	205.833	130.472	27.4406	3.95e-06	0.000139134	-0.167167	up
LZTS1	327.694	188.847	27.4333	3.96e-06	0.000139134	-0.167221	up
LLPH	285.806	462.236	27.4331	3.96e-06	0.000139134	-0.167223	up
ITPK1	1044.64	1731.51	27.4272	3.96e-06	0.000139134	-0.167267	up
PRKG1	-864	829.889	-27.4157	3.97e-06	0.000139149	-0.167353	down
PLA2G7	-229.278	225.639	-27.3747	3.99e-06	0.000139274	-0.16766	down
EPHB3	-221.556	154.5	-27.3526	4.01e-06	0.000139274	-0.167826	down
GBF1	-641.417	1434.74	-27.3493	4.01e-06	0.000139274	-0.167851	down
MXD4	-726.056	1148.92	-27.3441	4.01e-06	0.000139274	-0.16789	down
CLN8	939.5	934.472	27.3388	4.02e-06	0.000139274	-0.16793	up
DOK3	-58.8889	74.7222	-27.3376	4.02e-06	0.000139274	-0.167939	down
AKAP7	209.361	270.236	27.3243	4.03e-06	0.000139274	-0.168039	up
PCDH18	-9291.33	7455.83	-27.324	4.03e-06	0.000139274	-0.168041	down
EZH1	-473.25	962.347	-27.2371	4.08e-06	0.000141006	-0.1687	down
LIN7A	-980.167	1320.47	-27.2191	4.1e-06	0.000141175	-0.168837	down
PHLDA3	1527.94	976.25	27.159	4.14e-06	0.000142315	-0.169296	up
RAB13	1813.72	2883.31	27.1286	4.16e-06	0.000142777	-0.16953	up
RARRES2	1190.33	887.556	27.1138	4.17e-06	0.000142877	-0.169644	up
CNTN2	-658.222	466.278	-27.0237	4.23e-06	0.000144491	-0.170342	down
EDIL3	1126.72	1235.47	27.0108	4.24e-06	0.000144491	-0.170443	up
POMGNT1	-434.944	1209.97	-27.0088	4.24e-06	0.000144491	-0.170459	down
ARHGAP19	-1096.42	2758.62	-26.9753	4.26e-06	0.000144491	-0.170721	down
EFR3B	-444.028	599.569	-26.9676	4.27e-06	0.000144491	-0.170781	down
PHLDA1	2689.19	1677.68	26.957	4.27e-06	0.000144491	-0.170864	up
CEP41	-121.389	205.361	-26.9557	4.28e-06	0.000144491	-0.170874	down
GNAZ	-490.889	792.417	-26.9499	4.28e-06	0.000144491	-0.17092	down
S100A10	1169.22	825.639	26.9426	4.28e-06	0.000144491	-0.170977	up
HELLS	807.556	3132.33	26.9413	4.29e-06	0.000144491	-0.170987	up
NLN	1946.08	4039.46	26.9278	4.29e-06	0.000144568	-0.171093	up
ANKRD13A	-106.583	583.264	-26.8264	4.37e-06	0.000146289	-0.171896	down
ICA1	500.361	431.958	26.817	4.37e-06	0.000146289	-0.17197	up
ADAM23	-930.917	1252.01	-26.8152	4.38e-06	0.000146289	-0.171985	down
CD59	850.861	1928.76	26.7964	4.39e-06	0.000146289	-0.172135	up
CLCN6	-344.917	778.764	-26.7788	4.4e-06	0.000146289	-0.172276	down
SCD	-14250.4	26980.9	-26.7645	4.41e-06	0.000146289	-0.17239	down
MLXIP	572.333	849.5	26.7605	4.41e-06	0.000146289	-0.172422	up
DLX6	-191.444	96.7222	-26.7564	4.42e-06	0.000146289	-0.172454	down
VASP	979.639	1653.46	26.7505	4.42e-06	0.000146289	-0.172502	up
RBPMS2	1581.69	1700.01	26.7451	4.43e-06	0.000146289	-0.172546	up
ANGPT1	-303.861	157.986	-26.7406	4.43e-06	0.000146289	-0.172581	down
ZNF343	-207.111	222.861	-26.7348	4.43e-06	0.000146289	-0.172628	down
ZNF713	-117.639	126.625	-26.6822	4.47e-06	0.000147221	-0.173052	down
USP48	869.583	2182.51	26.6765	4.48e-06	0.000147221	-0.173098	up
DGKZ	1136.28	1683.06	26.6482	4.5e-06	0.000147446	-0.173327	up
TERF1	3792.69	3875.1	26.6451	4.5e-06	0.000147446	-0.173353	up
RCHY1	342.972	664.903	26.6377	4.51e-06	0.000147446	-0.173412	up
NEFM	431.694	355.931	26.5957	4.54e-06	0.000148236	-0.173754	up
ZBTB21	-502.278	779.528	-26.5553	4.57e-06	0.000148992	-0.174084	down
POLD3	-637.889	1136.83	-26.5314	4.59e-06	0.000149344	-0.174281	down
SDHA	1253.25	1831.68	26.5178	4.6e-06	0.000149439	-0.174392	up
RTN4RL1	-269.194	143.931	-26.5018	4.61e-06	0.000149552	-0.174524	down
TP53BP2	-1193.42	1762.46	-26.4912	4.62e-06	0.000149552	-0.174611	down
PIK3CD	564.444	688.361	26.4841	4.62e-06	0.000149552	-0.17467	up
ATCAY	753.167	1432.42	26.4327	4.66e-06	0.000150141	-0.175095	up
LARP1B	493.639	701.875	26.4276	4.67e-06	0.000150141	-0.175138	up
ABCC5	-540.583	1482.24	-26.4234	4.67e-06	0.000150141	-0.175173	down
SLC39A6	-1019.25	1705.12	-26.4221	4.67e-06	0.000150141	-0.175184	down
ICAM1	141.806	150.792	26.4034	4.68e-06	0.000150154	-0.175339	up
VRTN	3138.25	2677.49	26.3886	4.7e-06	0.000150154	-0.175463	up
PDZRN3	853.639	729.292	26.3779	4.71e-06	0.000150154	-0.175552	up
TNFRSF8	222.889	171.667	26.3666	4.71e-06	0.000150154	-0.175647	up
SH3GL1	518.806	1645.43	26.3644	4.72e-06	0.000150154	-0.175665	up
GRHL3	-437.028	273.181	-26.3643	4.72e-06	0.000150154	-0.175665	down
GRID2	532.361	434.347	26.3279	4.74e-06	0.000150835	-0.175971	up
ATP9A	-977.722	891.5	-26.3107	4.76e-06	0.000150941	-0.176115	down
CAMSAP1	-822.75	1856.96	-26.2933	4.77e-06	0.000150941	-0.176262	down
TM7SF2	-690.111	776.194	-26.2886	4.78e-06	0.000150941	-0.176302	down
MDM1	-409.278	412.667	-26.2851	4.78e-06	0.000150941	-0.176331	down
GPRASP1	-191.25	240.708	-26.2766	4.79e-06	0.000150941	-0.176403	down
MAP2K3	282.028	399.014	26.2557	4.8e-06	0.000151235	-0.176579	up
PKNOX2	-733.778	471.889	-26.2381	4.82e-06	0.000151309	-0.176729	down
GGT1	315.917	262.931	26.2342	4.82e-06	0.000151309	-0.176762	up
PROSER2	84.0556	106.639	26.2093	4.84e-06	0.000151617	-0.176973	up
CRABP2	-4573.11	5149.28	-26.2035	4.84e-06	0.000151617	-0.177023	down
TMEM59L	247.361	170.431	26.1868	4.86e-06	0.000151755	-0.177165	up
PCDH17	-366.722	209.472	-26.1797	4.86e-06	0.000151755	-0.177226	down
CASP7	-180.972	239.903	-26.1186	4.91e-06	0.000153015	-0.177749	down
XPNPEP1	399.167	1171.11	26.0941	4.94e-06	0.000153015	-0.17796	up
RBM47	1189.14	743.125	26.0889	4.94e-06	0.000153015	-0.178005	up
LOC112268114	-574.083	353.375	-26.0861	4.94e-06	0.000153015	-0.178029	down
CNMD	2158.78	1885.56	26.0849	4.94e-06	0.000153015	-0.17804	up
FZD7	-2062.06	8661.53	-26.0704	4.96e-06	0.000153153	-0.178164	down
FGF2	4952.78	4639.61	26.045	4.98e-06	0.000153577	-0.178384	up
HNRNPH1	-3435.78	14316.7	-26.0194	5e-06	0.000154003	-0.178606	down
TMEM151B	311.389	262.306	26.0093	5.01e-06	0.000154003	-0.178694	up
ERICH1	577.111	1129.61	26.0014	5.01e-06	0.000154003	-0.178763	up
SLFN11	62.7778	41.6667	25.984	5.03e-06	0.000154003	-0.178914	up
FAM43B	90.4167	67.2083	25.9731	5.04e-06	0.000154003	-0.17901	up
TCF12	-1926.42	2847.79	-25.9684	5.04e-06	0.000154003	-0.179051	down
DPPA5	47	27.4444	25.9586	5.05e-06	0.000154003	-0.179137	up
ENTPD2	126.111	88.2778	25.9567	5.05e-06	0.000154003	-0.179154	up
RSF1	-1224.81	2794.15	-25.9314	5.07e-06	0.000154192	-0.179375	down
HNRNPF	1958.94	5895.75	25.9296	5.08e-06	0.000154192	-0.179391	up
MUC3A	704.444	594.611	25.917	5.09e-06	0.000154192	-0.179501	up
COL13A1	-223.417	279.597	-25.9138	5.09e-06	0.000154192	-0.179529	down
C1orf54	-140.917	230.264	-25.8905	5.11e-06	0.000154574	-0.179735	down
SLITRK2	-165.111	106.222	-25.8304	5.16e-06	0.000155934	-0.180267	down
MITF	22.5833	13.0694	25.7837	5.2e-06	0.000156936	-0.180682	up
CLIP3	-1001.5	989.528	-25.7754	5.21e-06	0.000156936	-0.180756	down
URGCP	277.278	369.444	25.7545	5.23e-06	0.000157142	-0.180943	up
PSAT1	-2122.17	4375.14	-25.7498	5.23e-06	0.000157142	-0.180985	down
FAM114A1	239.611	305.917	25.7362	5.25e-06	0.000157142	-0.181107	up
KIAA1841	-305.278	382.75	-25.7286	5.25e-06	0.000157142	-0.181175	down
LMX1A	-898.917	450.958	-25.7241	5.26e-06	0.000157142	-0.181216	down
CBX7	350.778	427.944	25.7069	5.27e-06	0.000157261	-0.18137	up
ZNF280A	-24.6667	24.3333	-25.688	5.29e-06	0.000157261	-0.18154	down
THBS2	594.25	454.264	25.6825	5.29e-06	0.000157261	-0.18159	up
NXPH3	-379.667	306.667	-25.6746	5.3e-06	0.000157261	-0.181661	down
CSPG4	267.417	213.653	25.6712	5.3e-06	0.000157261	-0.181692	up
FBN2	-3830.75	2944.35	-25.6625	5.31e-06	0.000157261	-0.18177	down
ZNF385B	-497.722	357.083	-25.6592	5.32e-06	0.000157261	-0.1818	down
ADAP1	169.611	118.444	25.6325	5.34e-06	0.000157754	-0.182042	up
NUMA1	-3354.89	5278.22	-25.5832	5.39e-06	0.000158718	-0.182491	down
RASGEF1A	430.694	493.875	25.5801	5.39e-06	0.000158718	-0.182519	up
RRAS2	1623.92	2703.76	25.5577	5.41e-06	0.000158895	-0.182724	up
OTX1	-1511.72	772.472	-25.5424	5.42e-06	0.000158895	-0.182864	down
ATF4	3670.39	5891.36	25.5369	5.43e-06	0.000158895	-0.182915	up
SFRP1	3864.42	13381.7	25.5363	5.43e-06	0.000158895	-0.18292	up
GPRIN2	700.806	660.042	25.5262	5.44e-06	0.000158895	-0.183013	up
CXCR4	-226.583	128.458	-25.5214	5.44e-06	0.000158895	-0.183057	down
AAR2	186	832.528	25.5114	5.45e-06	0.000158895	-0.183149	up
IRX5	-191.167	103.917	-25.479	5.48e-06	0.000158895	-0.183447	down
ZBED8	-170.5	273.583	-25.4783	5.48e-06	0.000158895	-0.183454	down
PLS1	516.583	815.986	25.4731	5.49e-06	0.000158895	-0.183502	up
UCP2	-682.861	648.764	-25.4657	5.5e-06	0.000158895	-0.18357	down
HS6ST2	-2357.69	1903.54	-25.4604	5.5e-06	0.000158895	-0.183619	down
ZNF584	-64.5278	89.1528	-25.459	5.5e-06	0.000158895	-0.183632	down
TESMIN	374.222	526.417	25.456	5.51e-06	0.000158895	-0.18366	up
PTPRG	2373.25	3589.43	25.418	5.54e-06	0.00015956	-0.184013	up
FSCN1	2400.44	5183.83	25.4089	5.55e-06	0.00015956	-0.184097	up
PAWR	2307.06	3981.14	25.3915	5.57e-06	0.00015956	-0.184259	up
BAX	1845.17	2228.53	25.3783	5.58e-06	0.00015956	-0.184383	up
IFITM3	5360.11	4879.03	25.378	5.58e-06	0.00015956	-0.184386	up
ETNK2	452.028	474.903	25.3763	5.58e-06	0.00015956	-0.184401	up
ETS1	374.25	328.264	25.3742	5.58e-06	0.00015956	-0.184421	up
SYK	158.972	158.153	25.3402	5.62e-06	0.000160014	-0.184739	up
SYTL5	-89.3611	90.5972	-25.3338	5.62e-06	0.000160014	-0.184799	down
PEBP1	3228.83	6236.86	25.3334	5.62e-06	0.000160014	-0.184803	up
PXN	1722.42	2340.71	25.3142	5.64e-06	0.000160324	-0.184984	up
HSPD1	6632.72	20005	25.2816	5.68e-06	0.000160486	-0.185291	up
GYG1	436	674.611	25.2714	5.69e-06	0.000160486	-0.185388	up
MID1IP1	1744.28	3612.03	25.2562	5.7e-06	0.000160486	-0.185531	up
FAM102B	476.833	572.083	25.2373	5.72e-06	0.000160486	-0.185711	up
FZD1	-269.667	205.111	-25.2284	5.73e-06	0.000160486	-0.185794	down
BAHCC1	-911.694	684.903	-25.2218	5.74e-06	0.000160486	-0.185858	down
FABP3	146.167	236.583	25.2112	5.75e-06	0.000160486	-0.185958	up
NDRG2	405.194	346.764	25.2094	5.75e-06	0.000160486	-0.185976	up
SLC11A2	-1067.08	1809.38	-25.2022	5.76e-06	0.000160486	-0.186044	down
GADD45A	-668.861	860.819	-25.2014	5.76e-06	0.000160486	-0.186052	down
CENPI	-729.778	965.361	-25.1937	5.76e-06	0.000160486	-0.186125	down
HILPDA	-436.222	704.139	-25.1932	5.76e-06	0.000160486	-0.18613	down
SRGAP2	-645.778	1501.58	-25.1927	5.76e-06	0.000160486	-0.186135	down
GAD1	-1385.25	703.319	-25.192	5.77e-06	0.000160486	-0.186141	down
CRISPLD2	129.556	99.1111	25.188	5.77e-06	0.000160486	-0.186179	up
SOX11	-4948.22	4392.69	-25.1728	5.78e-06	0.000160691	-0.186324	down
ZNF214	-135.333	142.833	-25.1336	5.82e-06	0.000161577	-0.1867	down
SLC18A2	245.278	203.167	25.1198	5.84e-06	0.000161726	-0.186833	up
TRA2A	-907.611	1769.47	-25.1053	5.85e-06	0.000161726	-0.186973	down
EIF5A	5378.67	8629.72	25.1038	5.86e-06	0.000161726	-0.186987	up
STK38	-422.528	899.653	-25.0916	5.87e-06	0.000161726	-0.187105	down
C1QBP	2106.5	4019.14	25.0892	5.87e-06	0.000161726	-0.187128	up
C22orf39	-194.583	610.181	-25.0749	5.89e-06	0.00016191	-0.187266	down
MICALL2	-75.1111	124.167	-25.0655	5.9e-06	0.000161955	-0.187357	down
PDHB	2012.08	3287.62	25.057	5.9e-06	0.000161976	-0.187439	up
CHCHD7	198.111	642.5	25.0362	5.93e-06	0.000162349	-0.187641	up
PLEKHA6	137.056	272.083	25.0084	5.95e-06	0.000162925	-0.187912	up
KDR	3940.61	3992.97	24.9853	5.98e-06	0.000163308	-0.188137	up
TMEM30B	675.917	410.681	24.9797	5.99e-06	0.000163308	-0.188192	up
FXYD6	-800.222	906.889	-24.9689	6e-06	0.000163396	-0.188297	down
MYORG	166.667	109.833	24.9292	6.04e-06	0.000164232	-0.188686	up
MLPH	181.75	130.486	24.924	6.04e-06	0.000164232	-0.188737	up
HERC5	1036.53	722.042	24.9061	6.06e-06	0.000164232	-0.188914	up
ARHGEF9	-1189.14	1459.21	-24.9051	6.06e-06	0.000164232	-0.188924	down
ECE1	679.111	1233.56	24.9018	6.07e-06	0.000164232	-0.188956	up
ITM2C	4922.75	5459.46	24.8911	6.08e-06	0.000164323	-0.189062	up
GTF2IRD1	-709.083	1396.38	-24.883	6.09e-06	0.000164338	-0.189142	down
NDE1	-681.611	964.806	-24.8608	6.11e-06	0.00016459	-0.189362	down
ADAM11	-213.861	239.792	-24.8592	6.11e-06	0.00016459	-0.189378	down
ARHGAP15	-293.444	147.722	-24.8058	6.17e-06	0.000165939	-0.189909	down
CLDN7	1484.78	968.389	24.7958	6.18e-06	0.00016601	-0.190008	up
BRD8	-1047.83	1545.75	-24.7531	6.23e-06	0.000166567	-0.190436	down
PLP1	-1410.56	2315.72	-24.7509	6.23e-06	0.000166567	-0.190458	down
EFS	-1625.53	1603.6	-24.7476	6.24e-06	0.000166567	-0.190491	down
EZR	4533.33	5414.17	24.747	6.24e-06	0.000166567	-0.190497	up
TCF15	110.444	99.3333	24.7123	6.28e-06	0.000167381	-0.190847	up
DAPK3	576.472	1085.29	24.6968	6.29e-06	0.00016744	-0.191003	up
NID1	1162.33	1278.97	24.6954	6.3e-06	0.00016744	-0.191017	up
MYO3B	-1106.03	565.625	-24.6626	6.33e-06	0.000168203	-0.191349	down
CARD11	696.25	570.736	24.6486	6.35e-06	0.000168403	-0.191491	up
MAPK13	688.333	468.056	24.6383	6.36e-06	0.00016849	-0.191596	up
NANS	667.611	772.861	24.5911	6.41e-06	0.0001697	-0.192078	up
HSD17B4	2075.06	4731.08	24.5793	6.43e-06	0.000169835	-0.192198	up
RHBDF1	881.583	860.181	24.5501	6.46e-06	0.000170219	-0.192498	up
GAPVD1	-141.333	1130.61	-24.5465	6.47e-06	0.000170219	-0.192535	down
PRSS8	1503.58	1301.04	24.5448	6.47e-06	0.000170219	-0.192553	up
ATF7	-586.917	697.264	-24.5012	6.52e-06	0.000171334	-0.193002	down
ELP1	-708.639	1929.18	-24.4895	6.53e-06	0.000171472	-0.193123	down
BTBD9	-188.333	233.639	-24.4732	6.55e-06	0.000171751	-0.193292	down
JKAMP	-306.417	923.542	-24.4462	6.58e-06	0.000172153	-0.193572	down
GCK	112.972	82.9861	24.4458	6.58e-06	0.000172153	-0.193577	up
RGS14	403.528	462.208	24.4223	6.61e-06	0.000172408	-0.193821	up
APAF1	-764.528	1127.96	-24.419	6.62e-06	0.000172408	-0.193856	down
CACNA1E	-91.3889	97.5278	-24.4149	6.62e-06	0.000172408	-0.193899	down
GLI3	-4308.97	2921.38	-24.4057	6.63e-06	0.000172408	-0.193995	down
RRM2	-897.639	1951.65	-24.4016	6.64e-06	0.000172408	-0.194037	down
PEPD	493.806	1076.1	24.3712	6.67e-06	0.000173136	-0.194356	up
MMP17	463.722	462	24.3451	6.71e-06	0.000173732	-0.194631	up
PTPN9	547.667	1025.61	24.3362	6.72e-06	0.000173787	-0.194724	up
TSPAN6	-1314.92	2317.46	-24.28	6.79e-06	0.000175324	-0.195318	down
PBXIP1	-1356.33	1925.69	-24.2683	6.8e-06	0.000175324	-0.195442	down
SAMD14	-388.583	414.458	-24.2664	6.8e-06	0.000175324	-0.195462	down
PGPEP1	568.833	454.917	24.2396	6.84e-06	0.00017583	-0.195747	up
MFSD6	110.25	72.6806	24.2365	6.84e-06	0.00017583	-0.195781	up
ETV4	2563.17	1554.67	24.2257	6.85e-06	0.000175951	-0.195896	up
ARHGEF5	237.25	293.375	24.1957	6.89e-06	0.000176688	-0.196217	up
RAB31	848.056	693.139	24.1683	6.92e-06	0.000177175	-0.196511	up
CGN	1246.14	1512.54	24.1666	6.93e-06	0.000177175	-0.196529	up
ARHGAP42	845.639	1163.93	24.1587	6.94e-06	0.000177204	-0.196614	up
HIST1H2BK	-87.9167	135.264	-24.1418	6.96e-06	0.000177528	-0.196796	down
LIPG	-143.444	210.028	-24.1334	6.97e-06	0.000177574	-0.196887	down
PPP1R17	81	49.1111	24.0995	7.01e-06	0.000178332	-0.197254	up
SZRD1	613.389	2838.89	24.0963	7.02e-06	0.000178332	-0.197289	up
VEPH1	173.806	114.514	24.0751	7.04e-06	0.000178798	-0.197518	up
GNAL	1143.56	1450.17	24.042	7.09e-06	0.000179659	-0.197879	up
UHRF2	-814.028	1349.85	-24.0192	7.12e-06	0.000180021	-0.198129	down
USPL1	-251.917	797.181	-24.0173	7.12e-06	0.000180021	-0.198149	down
HHAT	-191.139	106.931	-23.9988	7.14e-06	0.000180407	-0.198352	down
DONSON	-326.472	1072.79	-23.9755	7.17e-06	0.000180953	-0.198607	down
EPS8L2	1059.44	901.806	23.9632	7.19e-06	0.000181137	-0.198743	up
TGFA	162.972	130.014	23.9288	7.24e-06	0.000182004	-0.199123	up
WDR72	441.778	461.722	23.9199	7.25e-06	0.000182004	-0.199222	up
PRKCQ	567.944	464.806	23.9158	7.25e-06	0.000182004	-0.199267	up
CCNI	-2043.86	4955.9	-23.9101	7.26e-06	0.000182004	-0.19933	down
FAM133B	-155.278	528.472	-23.8956	7.28e-06	0.000182264	-0.199491	down
STRN3	-633.417	1151.1	-23.8549	7.34e-06	0.000183399	-0.199944	down
NSMF	444.5	1531.36	23.8485	7.34e-06	0.000183399	-0.200016	up
LMX1B	-240.583	142.264	-23.8355	7.36e-06	0.000183612	-0.200161	down
NEUROD4	-139.944	70.4722	-23.8288	7.37e-06	0.000183612	-0.200236	down
EPHA6	93	54.0556	23.7971	7.41e-06	0.000183945	-0.200591	up
ZNF516	-966.167	1281.61	-23.7967	7.41e-06	0.000183945	-0.200596	down
SELENBP1	-444.667	721.389	-23.7926	7.42e-06	0.000183945	-0.200642	down
LRRC75A	243.75	256.097	23.7922	7.42e-06	0.000183945	-0.200646	up
TKT	8119.5	15420.8	23.765	7.46e-06	0.000184185	-0.200953	up
EPHX1	643.444	574.944	23.7579	7.47e-06	0.000184185	-0.201033	up
TMEM64	1842.47	1849.82	23.7497	7.48e-06	0.000184185	-0.201125	up
SP8	-638.333	701.833	-23.7342	7.5e-06	0.000184185	-0.201301	down
OLFM3	-549.361	281.569	-23.7325	7.5e-06	0.000184185	-0.201321	down
PDLIM1	3133.72	2577.42	23.7215	7.52e-06	0.000184185	-0.201445	up
FMNL2	-1129.44	2553.69	-23.7206	7.52e-06	0.000184185	-0.201455	down
DDB2	1586.89	1523.39	23.7165	7.53e-06	0.000184185	-0.201502	up
ANKLE1	232.917	297.569	23.7131	7.53e-06	0.000184185	-0.201541	up
TPBG	-9319.5	5509.03	-23.7129	7.53e-06	0.000184185	-0.201542	down
IER2	1101.86	1442.79	23.7082	7.54e-06	0.000184185	-0.201596	up
RABGAP1L	2674.03	2209.26	23.702	7.55e-06	0.000184185	-0.201666	up
PUDP	441.056	1227.61	23.6993	7.55e-06	0.000184185	-0.201697	up
ERBB2	2867.56	4268.94	23.6707	7.59e-06	0.000184267	-0.202024	up
P2RX5	126.778	103.778	23.669	7.59e-06	0.000184267	-0.202043	up
FOXI3	254	299.111	23.6654	7.6e-06	0.000184267	-0.202084	up
CD74	297.139	648.736	23.6653	7.6e-06	0.000184267	-0.202084	up
SEPHS2	498.972	1295.62	23.6644	7.6e-06	0.000184267	-0.202095	up
STAT5B	-835.778	2164.89	-23.656	7.61e-06	0.000184332	-0.202191	down
ABL1	-1390.36	3209.62	-23.6346	7.64e-06	0.000184611	-0.202436	down
KDM3B	-2680.53	4788.4	-23.628	7.65e-06	0.000184611	-0.202511	down
LRRC37A3	-64	61.6111	-23.6269	7.65e-06	0.000184611	-0.202524	down
ST3GAL3	-178.611	274.194	-23.6221	7.66e-06	0.000184611	-0.20258	down
PPM1H	1237.83	1064.11	23.611	7.68e-06	0.000184771	-0.202707	up
SLC15A3	193.167	217.083	23.5953	7.7e-06	0.000184877	-0.202887	up
INPP1	64.1944	53.9861	23.5928	7.7e-06	0.000184877	-0.202916	up
KCTD12	392.278	320.861	23.5831	7.72e-06	0.000184877	-0.203028	up
MRPL16	506.778	929.556	23.5823	7.72e-06	0.000184877	-0.203038	up
ARL6IP1	-5381.78	7816.78	-23.5572	7.75e-06	0.000185526	-0.203328	down
RCOR1	-691.222	1254.72	-23.5463	7.77e-06	0.000185682	-0.203453	down
HLA-A	2821.03	4545.15	23.5118	7.82e-06	0.000186615	-0.203854	up
P3H2	1446.83	1258.36	23.5069	7.83e-06	0.000186615	-0.203911	up
PARN	195.278	1175.19	23.4946	7.85e-06	0.000186825	-0.204055	up
DBNDD2	467.389	514.944	23.4796	7.87e-06	0.000187131	-0.20423	up
RFX4	-345.75	174.708	-23.4687	7.88e-06	0.000187289	-0.204356	down
ZNF608	-4144.36	3425.18	-23.4468	7.92e-06	0.000187841	-0.204613	down
PRSS35	-129.861	134.986	-23.426	7.95e-06	0.000188297	-0.204857	down
CDH24	-368.056	727.778	-23.4164	7.96e-06	0.000188297	-0.20497	down
CCDC140	-44.0556	22.0278	-23.4151	7.96e-06	0.000188297	-0.204986	down
POLR3B	-376.528	477.569	-23.4017	7.98e-06	0.000188356	-0.205144	down
LAMA1	-2840.36	3784.04	-23.4009	7.98e-06	0.000188356	-0.205153	down
KIF18A	-375.889	1005.89	-23.387	8.01e-06	0.000188631	-0.205318	down
PRICKLE1	593.361	405.681	23.3746	8.02e-06	0.000188848	-0.205463	up
NEDD4L	1043.58	1649.57	23.3514	8.06e-06	0.000189264	-0.205739	up
BRPF3	-811.25	1377.35	-23.3506	8.06e-06	0.000189264	-0.205749	down
SP110	60.8056	56.4028	23.3193	8.11e-06	0.000190009	-0.20612	up
INSIG1	-1850.58	1992.18	-23.3141	8.12e-06	0.000190009	-0.206182	down
RAI2	-66.8889	63.2778	-23.309	8.12e-06	0.000190009	-0.206243	down
C11orf95	-921.056	1486.19	-23.3051	8.13e-06	0.000190009	-0.20629	down
IDO1	2122.81	1116.54	23.2941	8.15e-06	0.000190183	-0.206422	up
IER5L	-678.472	361.236	-23.278	8.17e-06	0.00019054	-0.206614	down
DDN	-114.583	84.625	-23.2302	8.25e-06	0.000191849	-0.207188	down
TRIM47	113.167	104.361	23.2214	8.26e-06	0.000191849	-0.207293	up
DNMBP	-856.528	1308.43	-23.2199	8.26e-06	0.000191849	-0.207312	down
SLC37A1	421.556	377.222	23.2175	8.27e-06	0.000191849	-0.207341	up
ZNF10	-255.25	285.569	-23.2013	8.29e-06	0.000191951	-0.207536	down
NETO1	180.722	153.028	23.1999	8.29e-06	0.000191951	-0.207553	up
BAZ1B	-1441.81	3348.71	-23.1964	8.3e-06	0.000191951	-0.207595	down
TARDBP	-2309.89	6631.11	-23.1874	8.31e-06	0.000192059	-0.207704	down
NELL2	750.139	1831.29	23.1607	8.36e-06	0.000192815	-0.208028	up
EIF4ENIF1	-291.944	746.528	-23.1542	8.37e-06	0.000192832	-0.208107	down
RAB1A	697.139	3011.12	23.1466	8.38e-06	0.00019289	-0.2082	up
CHRNA5	-144.278	381	-23.1328	8.4e-06	0.000192983	-0.208367	down
GALNT2	990.167	3297.75	23.132	8.4e-06	0.000192983	-0.208377	up
RABGAP1	-679.444	1357.5	-23.1248	8.41e-06	0.000193028	-0.208465	down
TCF4	-1064.89	2598.97	-23.1178	8.43e-06	0.000193067	-0.208551	down
ST8SIA3	293	281.556	23.1043	8.45e-06	0.000193344	-0.208716	up
ZNF823	-123.611	127.139	-23.0912	8.47e-06	0.00019338	-0.208877	down
DMKN	829.056	1570.69	23.0836	8.48e-06	0.00019338	-0.20897	up
MPP2	-862	1124.61	-23.0749	8.49e-06	0.00019338	-0.209076	down
ABCA1	-591.278	783.972	-23.0736	8.5e-06	0.00019338	-0.209092	down
NSD2	-3233.81	5959.65	-23.0735	8.5e-06	0.00019338	-0.209094	down
WASF1	-493.667	1212.92	-23.0535	8.53e-06	0.000193785	-0.209339	down
NKAPD1	-232.583	789.069	-23.0507	8.53e-06	0.000193785	-0.209374	down
PRPF3	-731.583	1903.68	-23.0419	8.55e-06	0.00019389	-0.209482	down
NR6A1	-5714.39	8290.64	-23.0254	8.58e-06	0.000194283	-0.209685	down
BCAR1	1665.17	1648.89	23.015	8.59e-06	0.000194453	-0.209815	up
C5orf38	-546.833	568.083	-22.9994	8.62e-06	0.000194502	-0.210008	down
TNMD	-20.3889	32.5833	-22.9988	8.62e-06	0.000194502	-0.210015	down
YPEL1	-762.194	867.653	-22.9916	8.63e-06	0.000194502	-0.210104	down
WNT10B	-363.667	253.056	-22.9902	8.63e-06	0.000194502	-0.210122	down
CAPN15	705.25	1550.46	22.9744	8.66e-06	0.000194872	-0.210318	up
MAP6	-185.861	134.764	-22.962	8.68e-06	0.000195116	-0.210472	down
CARD10	208.083	331.708	22.9443	8.71e-06	0.000195547	-0.210692	up
MGEA5	-1922.89	6462.67	-22.9389	8.72e-06	0.000195547	-0.21076	down
MTMR2	-646.333	1937.42	-22.8989	8.79e-06	0.000196192	-0.211261	down
RSRC2	-980.028	2285.74	-22.8949	8.79e-06	0.000196192	-0.211312	down
KLC3	57.3889	63.5278	22.8925	8.8e-06	0.000196192	-0.211341	up
NAV1	-3167.17	3364.42	-22.883	8.81e-06	0.000196192	-0.211461	down
COL1A1	4940.56	4592.56	22.8827	8.81e-06	0.000196192	-0.211464	up
FAM98B	-583.5	1944.17	-22.8817	8.82e-06	0.000196192	-0.211477	down
CEACAM1	305.75	166.431	22.8813	8.82e-06	0.000196192	-0.211483	up
CA8	207.417	194.319	22.8631	8.85e-06	0.000196527	-0.211711	up
ADCY5	554.139	417.986	22.8486	8.87e-06	0.000196527	-0.211894	up
EPC1	-321.944	817.778	-22.8471	8.87e-06	0.000196527	-0.211913	down
NCBP2-AS2	273.806	525.681	22.845	8.88e-06	0.000196527	-0.211939	up
GGA2	-1725.22	4008.22	-22.8437	8.88e-06	0.000196527	-0.211956	down
TTLL12	1648.14	2594.65	22.8269	8.91e-06	0.000196947	-0.212168	up
ARHGEF19	440.389	822.861	22.8179	8.92e-06	0.00019699	-0.212283	up
MRPL12	567.333	1250.5	22.8144	8.93e-06	0.00019699	-0.212327	up
LGI1	-504.806	253.736	-22.7862	8.98e-06	0.000197848	-0.212685	down
TUFM	1736.86	3594.62	22.7773	9e-06	0.000197971	-0.212798	up
AEN	3008.72	3177.17	22.7664	9.01e-06	0.000198052	-0.212938	up
MAPK4	-267.194	285.403	-22.7639	9.02e-06	0.000198052	-0.212969	down
MVK	-133.528	263.014	-22.7541	9.04e-06	0.000198079	-0.213095	down
OSBP2	89	111	22.7467	9.05e-06	0.000198079	-0.213189	up
RND3	956.417	592.264	22.7463	9.05e-06	0.000198079	-0.213195	up
CNTNAP1	-1023.28	978.389	-22.7218	9.09e-06	0.00019866	-0.213508	down
PPP1R9B	-512.556	913.972	-22.7199	9.1e-06	0.00019866	-0.213532	down
DCUN1D4	-594.833	1025.86	-22.6932	9.14e-06	0.000199153	-0.213876	down
KDF1	289.694	238.792	22.6901	9.15e-06	0.000199153	-0.213916	up
PIK3C2B	-496.722	941.694	-22.6862	9.16e-06	0.000199153	-0.213966	down
GNE	-476.583	792.847	-22.6809	9.17e-06	0.000199153	-0.214034	down
AP3B2	397.083	270.319	22.6782	9.17e-06	0.000199153	-0.214069	up
SRXN1	682.25	637.458	22.6696	9.19e-06	0.000199153	-0.214181	up
DLL3	181.667	199.722	22.6669	9.19e-06	0.000199153	-0.214216	up
IFT172	-332.972	403.431	-22.6625	9.2e-06	0.000199153	-0.214272	down
MRPL57	452.111	838.056	22.6556	9.21e-06	0.000199207	-0.214362	up
ARL13B	-156.833	196.417	-22.6409	9.24e-06	0.000199475	-0.214552	down
FRAT2	579.306	827.181	22.636	9.25e-06	0.000199475	-0.214615	up
ACAA2	1030.67	2029.78	22.6285	9.26e-06	0.000199475	-0.214712	up
PAQR3	-518.75	1121.07	-22.6265	9.26e-06	0.000199475	-0.214738	down
SLC12A4	810.944	836.278	22.6086	9.3e-06	0.000199539	-0.214972	up
TRPM3	-650.222	517.306	-22.6078	9.3e-06	0.000199539	-0.214982	down
COQ6	-96.8611	166.319	-22.6053	9.3e-06	0.000199539	-0.215014	down
SLC6A6	4811.22	5724.33	22.6029	9.31e-06	0.000199539	-0.215046	up
SLC25A4	542.722	870.972	22.5924	9.32e-06	0.000199573	-0.215182	up
CARD8	-501.528	776.014	-22.591	9.33e-06	0.000199573	-0.2152	down
DDX28	273.861	383.069	22.5609	9.38e-06	0.000200538	-0.215594	up
KLKB1	439.25	341.319	22.5543	9.39e-06	0.000200581	-0.21568	up
TC2N	592.611	655.028	22.5477	9.41e-06	0.000200628	-0.215767	up
SPATA33	-134.25	150.569	-22.5332	9.43e-06	0.000200895	-0.215957	down
PLA2G4C	88	47.4444	22.53	9.44e-06	0.000200895	-0.215999	up
RAB11A	566.111	3190.33	22.5035	9.49e-06	0.000201727	-0.216348	up
TGFB2	-265	142.444	-22.4708	9.55e-06	0.000202465	-0.216781	down
LRP10	319.639	385.792	22.4696	9.55e-06	0.000202465	-0.216796	up
FBN1	-1285.81	1131.46	-22.4687	9.55e-06	0.000202465	-0.216809	down
DDIT4	-7733.44	5414.78	-22.446	9.6e-06	0.000203153	-0.217109	down
IAH1	210	380.083	22.4386	9.61e-06	0.000203235	-0.217208	up
CTNND2	-288	440.333	-22.4177	9.65e-06	0.000203646	-0.217486	down
SAMD4A	454.861	336.875	22.4176	9.65e-06	0.000203646	-0.217488	up
FAM110C	258.889	177.278	22.3947	9.69e-06	0.00020431	-0.217793	up
LRRN3	-240.306	128.819	-22.3904	9.7e-06	0.00020431	-0.217851	down
THRA	-250.5	367.861	-22.3742	9.73e-06	0.000204577	-0.218068	down
EXPH5	110.861	104.236	22.3711	9.74e-06	0.000204577	-0.21811	up
SP3	-1298.28	3074.31	-22.3677	9.74e-06	0.000204577	-0.218154	down
ALDH1B1	825.722	1385.86	22.3439	9.79e-06	0.000205327	-0.218475	up
EMSY	-1030.06	1342.92	-22.3322	9.81e-06	0.000205584	-0.218632	down
ATXN7L1	689.167	642.611	22.3235	9.83e-06	0.000205725	-0.21875	up
INVS	-350.306	313.542	-22.2973	9.88e-06	0.000206392	-0.219105	down
CYFIP1	-759.222	2733.47	-22.2966	9.88e-06	0.000206392	-0.219114	down
UBTD2	-494.75	1353.99	-22.2733	9.93e-06	0.00020713	-0.21943	down
C19orf53	259.917	1055.51	22.2621	9.95e-06	0.00020737	-0.219581	up
USP49	-1209.28	1480.19	-22.2455	9.98e-06	0.00020784	-0.219808	down
PRDM14	800.667	749.222	22.2365	1e-05	0.000207875	-0.219931	up
SMAD6	-371.389	272.444	-22.2342	1e-05	0.000207875	-0.219963	down
C12orf66	107.556	162.694	22.2279	1e-05	0.000207916	-0.220048	up
IL17RD	901.139	836.764	22.2061	1.01e-05	0.000208602	-0.220346	up
UQCRFS1	1265.33	2297.86	22.1811	1.01e-05	0.000209423	-0.220689	up
PHF23	-626.472	1272.82	-22.1721	1.01e-05	0.000209433	-0.220814	down
PAPPA	-369.778	264.778	-22.1705	1.01e-05	0.000209433	-0.220835	down
ANXA11	863.278	851.278	22.1527	1.02e-05	0.000209959	-0.22108	up
ZFP36L2	-1510.08	1705.68	-22.1164	1.02e-05	0.00021111	-0.221582	down
CHRM3	264.944	194.75	22.1149	1.02e-05	0.00021111	-0.221603	up
AMPH	-465.778	472.694	-22.0899	1.03e-05	0.000211475	-0.221951	down
USP51	-340.222	415.889	-22.0859	1.03e-05	0.000211475	-0.222006	down
AHDC1	-1067.03	1210.62	-22.0834	1.03e-05	0.000211475	-0.222041	down
FAM174B	-255.444	436.5	-22.0779	1.03e-05	0.000211475	-0.222117	down
OCIAD2	527.528	743.153	22.0707	1.03e-05	0.000211475	-0.222218	up
DDAH1	1066.42	1224.82	22.0698	1.03e-05	0.000211475	-0.22223	up
MTCL1	-1079.83	1849.81	-22.0654	1.03e-05	0.000211475	-0.222292	down
FANK1	-48.8889	41.6111	-22.0652	1.03e-05	0.000211475	-0.222294	down
ZNF302	-269.583	975.153	-22.0489	1.04e-05	0.000211951	-0.222522	down
STAT3	718.944	2033.22	22.0326	1.04e-05	0.000212173	-0.22275	up
VAMP8	388.139	321.125	22.0312	1.04e-05	0.000212173	-0.22277	up
PMEPA1	125.778	181.333	22.0284	1.04e-05	0.000212173	-0.222809	up
SQSTM1	995.111	1870.83	22.0229	1.04e-05	0.00021219	-0.222886	up
MAST3	-155	257.25	-22.0075	1.05e-05	0.000212629	-0.223102	down
NFIB	390.389	277.194	21.9695	1.05e-05	0.000213794	-0.223638	up
BCAN	217.528	148.431	21.9678	1.06e-05	0.000213794	-0.223662	up
KCNN3	-207.333	285.556	-21.9651	1.06e-05	0.000213794	-0.2237	down
SDHB	682.806	1186.43	21.9557	1.06e-05	0.000213981	-0.223833	up
IFIH1	71.6111	44.25	21.947	1.06e-05	0.000214047	-0.223956	up
HNRNPK	-5948	20785.3	-21.9367	1.06e-05	0.000214047	-0.224102	down
ARHGEF10	1260.72	2409.22	21.9345	1.06e-05	0.000214047	-0.224133	up
PAX6	-2011.31	1007.82	-21.9337	1.06e-05	0.000214047	-0.224145	down
RGS12	-500.222	795.333	-21.9291	1.06e-05	0.000214047	-0.22421	down
SEMA4F	-160.333	253	-21.903	1.07e-05	0.000214959	-0.224581	down
CAPG	758.056	692.528	21.8949	1.07e-05	0.000215096	-0.224697	up
ATP8B3	309.444	283.5	21.8618	1.08e-05	0.000216318	-0.22517	up
PLPP2	749.333	475.667	21.8331	1.08e-05	0.000217356	-0.225582	up
PPP1R3C	-167.222	134.139	-21.8196	1.09e-05	0.000217729	-0.225776	down
PLEKHH1	567	817.5	21.797	1.09e-05	0.000218293	-0.226102	up
THBS3	-613.111	385	-21.797	1.09e-05	0.000218293	-0.226103	down
KIF3B	-385.333	1069.53	-21.782	1.1e-05	0.000218533	-0.226319	down
SFN	124	103.167	21.7802	1.1e-05	0.000218533	-0.226345	up
PRR14	-219.639	301.986	-21.7768	1.1e-05	0.000218533	-0.226395	down
REEP5	589.139	1250.32	21.7669	1.1e-05	0.000218753	-0.226538	up
LETM1	185.917	943.653	21.7393	1.1e-05	0.000219447	-0.226939	up
FGFRL1	413.472	336.819	21.737	1.11e-05	0.000219447	-0.226973	up
FAM193A	-316.972	766.958	-21.7353	1.11e-05	0.000219447	-0.226997	down
RNF126	406.5	824.972	21.7311	1.11e-05	0.000219447	-0.227058	up
PMP22	-112.611	137.139	-21.7267	1.11e-05	0.000219447	-0.227123	down
BCL6	-912.194	808.708	-21.7219	1.11e-05	0.000219447	-0.227192	down
WDR19	-479.694	814.319	-21.7143	1.11e-05	0.000219568	-0.227303	down
MAP7	1271.86	1152.76	21.7086	1.11e-05	0.000219609	-0.227387	up
MOSPD1	246.917	374.736	21.6489	1.13e-05	0.00022207	-0.228262	up
ANKRD33B	827.667	628.667	21.6158	1.13e-05	0.000223291	-0.228751	up
MPP1	328.056	175.139	21.6123	1.13e-05	0.000223291	-0.228802	up
ZNF136	-136.278	250.083	-21.5779	1.14e-05	0.000224644	-0.229313	down
NETO2	-638.194	780.847	-21.5548	1.15e-05	0.000225389	-0.229657	down
UGT8	788.556	772.889	21.5521	1.15e-05	0.000225389	-0.229697	up
GALC	-520.611	621.611	-21.5279	1.15e-05	0.000226248	-0.230059	down
TRAF3IP2	297	216.5	21.524	1.15e-05	0.000226248	-0.230118	up
FBXL2	-177	174.389	-21.508	1.16e-05	0.000226586	-0.230358	down
PLPP3	510.556	775.778	21.5071	1.16e-05	0.000226586	-0.23037	up
PPP1R2	203.417	990.958	21.4969	1.16e-05	0.000226742	-0.230524	up
HLTF	1557.42	3150.96	21.4913	1.16e-05	0.000226742	-0.230608	up
SIN3A	-1105.5	2601.75	-21.4869	1.16e-05	0.000226742	-0.230675	down
TWF2	446.972	849.931	21.4838	1.16e-05	0.000226742	-0.230721	up
SBF2	610.194	1404.01	21.4772	1.17e-05	0.000226742	-0.230821	up
B3GALT5	214.306	179.514	21.4753	1.17e-05	0.000226742	-0.230849	up
GRTP1	339.111	635.028	21.4623	1.17e-05	0.000226881	-0.231046	up
PPP1R11	-255.278	548.611	-21.4593	1.17e-05	0.000226881	-0.23109	down
CADPS	-264	262.778	-21.4547	1.17e-05	0.000226881	-0.231161	down
ZSWIM6	-702.389	851.472	-21.4506	1.17e-05	0.000226881	-0.231222	down
TNFRSF10C	357.917	286.097	21.4487	1.17e-05	0.000226881	-0.23125	up
TNFRSF10B	2241.28	3002.25	21.4221	1.18e-05	0.000227835	-0.231654	up
SLC45A3	485.139	462.764	21.4189	1.18e-05	0.000227835	-0.231702	up
ACLY	-4053.61	8962.92	-21.41	1.18e-05	0.000227878	-0.231837	down
ATP2B1	-2632.58	2197.99	-21.3961	1.19e-05	0.000227878	-0.232048	down
DYNLL2	-832.056	1831.72	-21.3913	1.19e-05	0.000227878	-0.232121	down
NCL	4680.28	25415.9	21.3889	1.19e-05	0.000227878	-0.232159	up
NEFH	114.944	113.306	21.3861	1.19e-05	0.000227878	-0.232202	up
ERVH48-1	722.444	505.222	21.3852	1.19e-05	0.000227878	-0.232215	up
TSPYL4	-419.75	1062.71	-21.3787	1.19e-05	0.000227878	-0.232314	down
SEMA6A	5613	8711.11	21.3757	1.19e-05	0.000227878	-0.232359	up
NEK4	-359.222	805.611	-21.373	1.19e-05	0.000227878	-0.2324	down
PBRM1	-1708.14	2528.65	-21.3683	1.19e-05	0.000227878	-0.232473	down
CHPF	966.917	1095.9	21.3668	1.19e-05	0.000227878	-0.232496	up
ADAM12	-132.528	87.0417	-21.3619	1.19e-05	0.00022789	-0.23257	down
A2ML1	253.889	165.611	21.2996	1.21e-05	0.000230623	-0.233528	up
CTNNA2	-635.111	520.806	-21.2827	1.21e-05	0.000231209	-0.233788	down
PRCP	1000.92	2093.68	21.2757	1.22e-05	0.000231237	-0.233897	up
KNDC1	495.306	541.264	21.2699	1.22e-05	0.000231237	-0.233987	up
COL23A1	331.278	235.417	21.2671	1.22e-05	0.000231237	-0.234031	up
CEBPB	237.139	295.681	21.2435	1.22e-05	0.000231237	-0.234397	up
PCYT1B	-698.528	1281.54	-21.2425	1.22e-05	0.000231237	-0.234412	down
RAB7A	1429.31	3204.49	21.2424	1.22e-05	0.000231237	-0.234414	up
LAMC2	231.917	296.208	21.2373	1.22e-05	0.000231237	-0.234494	up
IFT88	-120.25	167.431	-21.2368	1.22e-05	0.000231237	-0.234501	down
TXNDC5	1414.14	4369.04	21.2363	1.23e-05	0.000231237	-0.234508	up
LPAR1	-632.667	363.667	-21.2356	1.23e-05	0.000231237	-0.23452	down
CHST4	149.389	90.75	21.2319	1.23e-05	0.000231237	-0.234576	up
EIF3B	3208.89	6042.22	21.2266	1.23e-05	0.000231275	-0.234659	up
NNAT	-1967.78	1325.11	-21.2066	1.23e-05	0.000231955	-0.234972	down
TRO	-1073.83	1961.78	-21.2034	1.23e-05	0.000231955	-0.235021	down
LGALS12	42.4167	23.3194	21.1939	1.24e-05	0.000232195	-0.23517	up
COA6	201.944	488.472	21.1845	1.24e-05	0.000232232	-0.235317	up
PDE6G	115.139	70.125	21.1812	1.24e-05	0.000232232	-0.235369	up
USP43	99.1111	87.4444	21.1764	1.24e-05	0.000232232	-0.235444	up
PCDH20	54.0556	53.4167	21.1688	1.24e-05	0.000232232	-0.235564	up
SLC29A1	2441.64	3074.24	21.1685	1.24e-05	0.000232232	-0.235568	up
LDLR	-1625.94	2494.92	-21.1627	1.24e-05	0.000232232	-0.235659	down
STX3	1212	2131.64	21.1617	1.24e-05	0.000232232	-0.235675	up
CYTH2	-866.333	1761.08	-21.1541	1.25e-05	0.000232238	-0.235794	down
CDK17	-638.417	940.681	-21.1527	1.25e-05	0.000232238	-0.235817	down
MDH1	3022.72	5864.08	21.1178	1.26e-05	0.000233558	-0.236367	up
CEP83	-284.944	540.889	-21.1166	1.26e-05	0.000233558	-0.236386	down
GCNT2	1838.64	1701.88	21.1032	1.26e-05	0.000233632	-0.236597	up
GJB3	31.8889	16.7778	21.1028	1.26e-05	0.000233632	-0.236605	up
BST2	-1655.89	1710.47	-21.1017	1.26e-05	0.000233632	-0.236621	down
MEIS1	-36.6667	20.6667	-21.0904	1.26e-05	0.000233694	-0.236802	down
ICAM3	246.722	189.056	21.088	1.26e-05	0.000233694	-0.23684	up
CCDC129	146.611	74.5833	21.0872	1.26e-05	0.000233694	-0.236852	up
MAP7D2	-147.528	149.903	-21.0734	1.27e-05	0.000234039	-0.237071	down
MOB3A	-148.333	265.111	-21.0713	1.27e-05	0.000234039	-0.237104	down
EPB41L4B	627.417	632.875	21.0472	1.27e-05	0.000234967	-0.237488	up
ETV1	1307.28	1108.92	21.0436	1.28e-05	0.000234967	-0.237546	up
MOCS2	-267.222	465.167	-21.0242	1.28e-05	0.000235704	-0.237855	down
MT2A	90.3611	82.5694	21.0145	1.28e-05	0.000235967	-0.238011	up
RACGAP1	-852.861	2394.79	-21.0004	1.29e-05	0.00023642	-0.238237	down
TRIB3	168	192.167	20.9966	1.29e-05	0.00023642	-0.238298	up
NCAPG	-1520.53	2628.24	-20.9797	1.29e-05	0.00023689	-0.23857	down
MEIS2	-360.806	183.958	-20.9671	1.3e-05	0.00023689	-0.238773	down
CLIP1	-633.694	1102.32	-20.9669	1.3e-05	0.00023689	-0.238776	down
MRPL36	249.222	422.306	20.9657	1.3e-05	0.00023689	-0.238796	up
ZNF594	-294.222	365.611	-20.9654	1.3e-05	0.00023689	-0.238801	down
FADS1	-2438.61	4813.31	-20.9604	1.3e-05	0.000236925	-0.238882	down
PIM2	2778.36	1867.21	20.9519	1.3e-05	0.000236945	-0.239019	up
FAM98A	597.583	1271.4	20.9495	1.3e-05	0.000236945	-0.239058	up
PEG10	-6904.56	6817.67	-20.9461	1.3e-05	0.000236945	-0.239113	down
ACAT1	618.889	1148.06	20.9422	1.3e-05	0.000236945	-0.239175	up
ACOT9	720.833	1508.44	20.9356	1.3e-05	0.000236945	-0.239282	up
ESRP2	829.472	812.847	20.928	1.31e-05	0.000236945	-0.239405	up
KIAA1211	-708.5	983.972	-20.9248	1.31e-05	0.000236945	-0.239458	down
LAMC3	480.361	283.958	20.9245	1.31e-05	0.000236945	-0.239462	up
RSPO1	-27.5	22.5278	-20.9211	1.31e-05	0.000236945	-0.239517	down
GVQW3	-356.306	468.375	-20.9091	1.31e-05	0.000237333	-0.239713	down
GLB1L3	238.278	156.972	20.9007	1.31e-05	0.00023741	-0.239849	up
MASP1	133.583	144.403	20.899	1.31e-05	0.00023741	-0.239877	up
ANXA5	2409.83	4677.81	20.8881	1.32e-05	0.000237738	-0.240054	up
CNN3	-2811.53	8016.57	-20.881	1.32e-05	0.00023788	-0.24017	down
KANSL3	-825.056	1560.44	-20.8741	1.32e-05	0.000238015	-0.240283	down
FAM131B	-289.194	1324.51	-20.8655	1.32e-05	0.000238232	-0.240423	down
ZCCHC12	109.222	62.9444	20.854	1.33e-05	0.000238599	-0.240612	up
B4GALNT3	-236.306	638.208	-20.8492	1.33e-05	0.000238625	-0.24069	down
UTF1	483.028	374.208	20.8369	1.33e-05	0.000239031	-0.240892	up
PDP1	512.361	575.542	20.8262	1.33e-05	0.000239344	-0.241069	up
DMD	-1188.5	1004.25	-20.8223	1.34e-05	0.000239344	-0.241133	down
KCTD15	-659.611	1063.31	-20.7831	1.35e-05	0.000241121	-0.241779	down
SLC25A5	3083.5	6267.14	20.7662	1.35e-05	0.000241774	-0.242059	up
TFAP2A	-2102.06	1052.53	-20.7569	1.35e-05	0.000241824	-0.242213	down
FAM13B	-227.222	513.611	-20.7568	1.35e-05	0.000241824	-0.242215	down
HSPA9	4883.67	9927.44	20.7516	1.36e-05	0.000241874	-0.242301	up
PTPN13	-15458.2	11435.8	-20.7424	1.36e-05	0.000241929	-0.242453	down
MATK	325.639	317.514	20.74	1.36e-05	0.000241929	-0.242493	up
TMEM88	-408.972	272.597	-20.738	1.36e-05	0.000241929	-0.242528	down
SEMA4A	362.778	365.722	20.7328	1.36e-05	0.000241981	-0.242614	up
WDR86	169	205.667	20.7092	1.37e-05	0.000242983	-0.243008	up
PLXNC1	-287.194	220.708	-20.6964	1.37e-05	0.000243429	-0.243222	down
GCNT4	135.889	80.2778	20.6744	1.38e-05	0.000244352	-0.243589	up
PPP1R18	-454.611	1002.08	-20.667	1.38e-05	0.000244526	-0.243715	down
CEP85	-608.556	1259.14	-20.6622	1.38e-05	0.000244558	-0.243795	down
FANCE	-138.917	404.236	-20.6429	1.39e-05	0.000245079	-0.244119	down
NCOA6	-867.472	788.847	-20.6379	1.39e-05	0.000245079	-0.244205	down
CDK2	-432.083	1111.88	-20.6373	1.39e-05	0.000245079	-0.244214	down
UBE3D	-350.25	373.319	-20.6357	1.39e-05	0.000245079	-0.244242	down
PKDCC	-6758.83	5351.81	-20.6106	1.4e-05	0.000245728	-0.244665	down
RHOC	511.944	787.639	20.6099	1.4e-05	0.000245728	-0.244678	up
TMEM145	121	91.9444	20.6072	1.4e-05	0.000245728	-0.244723	up
TMSB4X	14378.1	20426.8	20.6068	1.4e-05	0.000245728	-0.244729	up
CDCA7	704.806	1514.62	20.595	1.4e-05	0.000245767	-0.244929	up
SORBS2	905.333	876.917	20.586	1.4e-05	0.000245767	-0.245083	up
TEAD2	-2430.78	3990.28	-20.586	1.4e-05	0.000245767	-0.245083	down
CCNG2	-2612.19	1656.99	-20.5837	1.41e-05	0.000245767	-0.245122	down
DAD1	427.917	1092.12	20.5825	1.41e-05	0.000245767	-0.245142	up
TBL1X	-2337.17	2927.33	-20.5816	1.41e-05	0.000245767	-0.245158	down
PLPP1	677	818.833	20.5748	1.41e-05	0.000245909	-0.245274	up
ELL2	449.944	622.528	20.5656	1.41e-05	0.000246037	-0.245431	up
TSC22D2	-264.944	602.639	-20.5597	1.41e-05	0.000246037	-0.245531	down
SOX2	-8323.5	12749.8	-20.5565	1.41e-05	0.000246037	-0.245585	down
FBXO10	-1045.39	1038.97	-20.5538	1.41e-05	0.000246037	-0.245631	down
GPR85	-47.4722	26.4028	-20.5503	1.42e-05	0.000246037	-0.24569	down
RAB34	1221.33	1928.39	20.5476	1.42e-05	0.000246037	-0.245736	up
PBX4	-41.0278	47.7639	-20.5392	1.42e-05	0.000246037	-0.245881	down
RSPO2	-309.333	166.5	-20.5387	1.42e-05	0.000246037	-0.24589	down
TAGLN	1773.78	1594.03	20.5359	1.42e-05	0.000246037	-0.245937	up
DAZL	-432.583	667.764	-20.5293	1.42e-05	0.000246169	-0.246049	down
GLCCI1	-476.806	802.764	-20.511	1.43e-05	0.000246928	-0.246364	down
RBSN	-335.028	1028.74	-20.5033	1.43e-05	0.000246952	-0.246496	down
NUAK1	563.639	866.708	20.5025	1.43e-05	0.000246952	-0.24651	up
APOBEC3C	697.333	520	20.4972	1.43e-05	0.00024702	-0.246601	up
GABPB2	-75.4722	72.125	-20.4751	1.44e-05	0.00024798	-0.246981	down
APOBEC3D	181.556	129.056	20.4653	1.44e-05	0.000248127	-0.247152	up
CAPZB	1770.31	3890.93	20.4644	1.44e-05	0.000248127	-0.247166	up
ACE	79.25	58.7917	20.452	1.45e-05	0.000248498	-0.24738	up
TMTC2	-309.556	332.444	-20.4495	1.45e-05	0.000248498	-0.247424	down
U2AF2	-2602.17	4808.81	-20.415	1.46e-05	0.000249812	-0.248023	down
BICDL2	117.5	72.25	20.414	1.46e-05	0.000249812	-0.24804	up
CDKN1A	1078.22	951.722	20.4131	1.46e-05	0.000249812	-0.248056	up
PDLIM2	295.583	470.375	20.4079	1.46e-05	0.00024988	-0.248147	up
NBPF26	-112.083	119.875	-20.4006	1.46e-05	0.000250058	-0.248273	down
MAD2L2	1393.42	2530.93	20.3891	1.47e-05	0.000250465	-0.248474	up
SREK1	-1177.42	1703.93	-20.3735	1.47e-05	0.000251098	-0.248747	down
FAM212B	677.806	658.875	20.3669	1.47e-05	0.000251184	-0.248862	up
POGZ	-2069.31	4199.9	-20.364	1.47e-05	0.000251184	-0.248913	down
TFE3	1328.31	1518.29	20.3526	1.48e-05	0.000251592	-0.249113	up
PTPRS	-3446.22	6144.56	-20.3242	1.49e-05	0.000252914	-0.249613	down
EYA2	-153.861	118.208	-20.3205	1.49e-05	0.000252914	-0.249677	down
SH2D3A	317.389	224.944	20.3045	1.49e-05	0.00025347	-0.249959	up
CAPN6	-661.25	735.319	-20.3026	1.49e-05	0.00025347	-0.249994	down
AHNAK	-2714.56	3336.83	-20.2863	1.5e-05	0.00025415	-0.250281	down
OXA1L	984.694	2507.26	20.2718	1.5e-05	0.000254737	-0.250539	up
ZNF740	-765.722	1356.03	-20.246	1.51e-05	0.000255664	-0.250998	down
CYB5A	1199.03	855.208	20.239	1.51e-05	0.000255664	-0.251122	up
CMTM5	-69	36.5	-20.2376	1.51e-05	0.000255664	-0.251147	down
CCDC80	-552.056	393.194	-20.2375	1.51e-05	0.000255664	-0.251149	down
CCDC167	-233.25	262.403	-20.233	1.52e-05	0.000255664	-0.251229	down
ACSL1	279.333	171.444	20.2318	1.52e-05	0.000255664	-0.25125	up
METTL23	235.472	471.736	20.2092	1.52e-05	0.00025651	-0.251656	up
SPC25	-312.861	648.431	-20.2089	1.52e-05	0.00025651	-0.25166	down
RNF166	101.25	529.069	20.197	1.53e-05	0.00025696	-0.251873	up
RHNO1	-404.583	1358.85	-20.1856	1.53e-05	0.000257384	-0.252078	down
GBE1	-449.472	667.431	-20.1781	1.53e-05	0.00025739	-0.252212	down
FAM47E	-24.6667	24.4444	-20.1778	1.53e-05	0.00025739	-0.252218	down
GPR176	3429.22	2594.33	20.1665	1.54e-05	0.000257812	-0.252422	up
MPZL2	52.3333	36.4444	20.162	1.54e-05	0.000257847	-0.252502	up
GARS	831.722	2813.97	20.1488	1.54e-05	0.000258378	-0.252741	up
IL4R	409	458.778	20.1422	1.55e-05	0.00025839	-0.252861	up
KDM6B	-1147.28	1117.94	-20.1409	1.55e-05	0.00025839	-0.252883	down
CACHD1	-1808.64	2475.57	-20.1349	1.55e-05	0.000258514	-0.252991	down
NLGN3	-443.972	480.931	-20.1271	1.55e-05	0.000258744	-0.253134	down
NEK11	-29.8611	45.1806	-20.1222	1.55e-05	0.000258805	-0.253222	down
SERPINB1	256.944	553.083	20.0989	1.56e-05	0.000259912	-0.253645	up
YPEL3	210.028	346.264	20.0784	1.57e-05	0.000260864	-0.254018	up
PBX3	-1014.19	1146.4	-20.069	1.57e-05	0.000261183	-0.254189	down
CNST	-123.361	523.736	-20.0558	1.58e-05	0.000261729	-0.254432	down
NFKB2	309.056	677.75	20.0417	1.58e-05	0.000262318	-0.254688	up
TMEM132D	303.278	217.417	20.0379	1.58e-05	0.00026232	-0.254758	up
MAFB	-319.583	205.681	-20.0318	1.58e-05	0.000262456	-0.254871	down
PON2	-588.222	834.139	-20.0247	1.59e-05	0.000262649	-0.255001	down
CADM1	-980.194	1272.62	-20.0131	1.59e-05	0.000263101	-0.255214	down
ARX	-57.1111	29.0556	-20.0032	1.59e-05	0.000263243	-0.255396	down
WDR1	4530.31	6321.88	19.9997	1.6e-05	0.000263243	-0.255461	up
SOS2	-470.028	492.819	-19.9994	1.6e-05	0.000263243	-0.255466	down
ST6GALNAC4	136.917	240.653	19.9884	1.6e-05	0.000263666	-0.25567	up
TRAF5	-702.583	1250.71	-19.9845	1.6e-05	0.000263673	-0.255741	down
MECP2	-548.917	1265.65	-19.9648	1.61e-05	0.000264515	-0.256105	down
GALNT6	109.889	118.111	19.961	1.61e-05	0.000264515	-0.256176	up
TEK	-156.139	149.403	-19.9589	1.61e-05	0.000264515	-0.256216	down
CAP2	-408.278	680.028	-19.9489	1.61e-05	0.000264825	-0.256402	down
2023-03-01	259.833	485.917	19.9462	1.61e-05	0.000264825	-0.256452	up
LRRC8A	1540.94	1947.94	19.9264	1.62e-05	0.000265493	-0.256819	up
FBXO2	700.417	1014.96	19.9261	1.62e-05	0.000265493	-0.256825	up
PACSIN3	484.944	598.361	19.9236	1.62e-05	0.000265493	-0.256871	up
SGCB	-639.5	1190.31	-19.9104	1.63e-05	0.000265612	-0.257118	down
TCEAL8	1358.17	3201.64	19.9039	1.63e-05	0.000265612	-0.25724	up
RYR3	-88.7778	53.1111	-19.9031	1.63e-05	0.000265612	-0.257254	down
CACNG8	519.556	433.333	19.9016	1.63e-05	0.000265612	-0.257282	up
TAX1BP1	-1290.5	2646.64	-19.8966	1.63e-05	0.000265612	-0.257376	down
ATAT1	-333.861	486.986	-19.8943	1.63e-05	0.000265612	-0.257419	down
GPRC5B	1597.58	2336.96	19.8932	1.63e-05	0.000265612	-0.257439	up
HLA-B	612.278	462.028	19.8921	1.63e-05	0.000265612	-0.257459	up
SH3RF1	-174.278	377.222	-19.88	1.64e-05	0.000266111	-0.257687	down
C2orf81	-88.1111	86.5833	-19.8628	1.64e-05	0.000266909	-0.258009	down
GMNN	522.806	1478.54	19.8511	1.65e-05	0.000267328	-0.25823	up
TCTN1	-208.028	237.125	-19.8484	1.65e-05	0.000267328	-0.25828	down
SLC39A1	1759.72	4407.31	19.8411	1.65e-05	0.000267547	-0.258418	up
SH2B3	641.861	619.875	19.8369	1.65e-05	0.000267581	-0.258498	up
CNN2	3315.44	5563.78	19.8201	1.66e-05	0.000268362	-0.258814	up
NBR1	-1065.58	2780.88	-19.8002	1.67e-05	0.000269335	-0.259192	down
MRPL4	737.667	1136.72	19.7958	1.67e-05	0.000269382	-0.259275	up
DLGAP3	386.444	283.333	19.7875	1.67e-05	0.000269662	-0.259433	up
L1CAM	603.222	552.556	19.7806	1.67e-05	0.000269861	-0.259565	up
CRTAP	1450	4048	19.7726	1.68e-05	0.000270017	-0.259717	up
LRRTM1	-110.056	74.5833	-19.7707	1.68e-05	0.000270017	-0.259751	down
ENC1	-1501.36	1151.01	-19.7648	1.68e-05	0.00027016	-0.259866	down
PRNP	763.611	558.917	19.7526	1.69e-05	0.000270228	-0.260098	up
MYL4	-104.389	52.8611	-19.7519	1.69e-05	0.000270228	-0.260111	down
CCNE1	434.861	793.792	19.7507	1.69e-05	0.000270228	-0.260134	up
ATP5MC3	1759.36	3486.01	19.7492	1.69e-05	0.000270228	-0.260162	up
DNALI1	-356.444	521.667	-19.7393	1.69e-05	0.00027053	-0.260352	down
UTP3	569.639	1123.15	19.7371	1.69e-05	0.00027053	-0.260395	up
MAGI3	-480.556	560.944	-19.7325	1.69e-05	0.000270587	-0.260481	down
FAM46B	2374.53	1673.15	19.7153	1.7e-05	0.000271286	-0.260811	up
CLASP2	-538.861	1812.15	-19.7138	1.7e-05	0.000271286	-0.26084	down
ITGA3	618.028	630.069	19.7051	1.7e-05	0.000271596	-0.261007	up
ZSCAN9	-261.778	380.056	-19.6926	1.71e-05	0.000272139	-0.261247	down
DENND2D	111.944	75.6944	19.6492	1.72e-05	0.000274575	-0.262086	up
STOX1	-821.472	545.847	-19.6397	1.73e-05	0.000274871	-0.262271	down
VPS52	-328.75	669.514	-19.6373	1.73e-05	0.000274871	-0.262316	down
RYR2	164.611	131.25	19.631	1.73e-05	0.000275047	-0.26244	up
EPHA8	195.111	153.389	19.6245	1.73e-05	0.00027523	-0.262567	up
PLA2G16	1335.86	1002.93	19.6203	1.74e-05	0.000275266	-0.262647	up
SCARB1	487	781.833	19.6155	1.74e-05	0.000275348	-0.262741	up
DACH1	-295.722	161.806	-19.5845	1.75e-05	0.000276859	-0.263346	down
CEP192	-425.694	1607.24	-19.5841	1.75e-05	0.000276859	-0.263355	down
FGFBP3	-1967.61	2795.25	-19.5669	1.76e-05	0.000277711	-0.263691	down
PARP11	-171.639	270.875	-19.5587	1.76e-05	0.000277793	-0.263851	down
COL26A1	499.667	1352.47	19.558	1.76e-05	0.000277793	-0.263865	up
MRPS18B	369.694	841.708	19.5551	1.76e-05	0.000277793	-0.263923	up
EME1	-82.2778	365.833	-19.537	1.77e-05	0.000278707	-0.264279	down
TSPAN18	-359.444	695.056	-19.5316	1.77e-05	0.000278824	-0.264385	down
ODF2	-403.111	788.222	-19.5205	1.78e-05	0.000279207	-0.264605	down
DIAPH2	704.361	1492.68	19.5185	1.78e-05	0.000279207	-0.264642	up
NELFCD	-562.333	996.556	-19.5008	1.78e-05	0.000280108	-0.264993	down
MUC1	-62.0833	72.7639	-19.4862	1.79e-05	0.000280809	-0.265282	down
FGD5	813.722	517.25	19.4605	1.8e-05	0.000282223	-0.265792	up
ARHGAP31	247.444	153.5	19.4526	1.8e-05	0.000282329	-0.26595	up
JAK1	999.806	927.653	19.452	1.8e-05	0.000282329	-0.265963	up
HPN	265.333	248.056	19.4401	1.81e-05	0.000282866	-0.2662	up
ATMIN	-325.556	1936.94	-19.4261	1.81e-05	0.000283263	-0.266479	down
PLXDC1	31.8889	22	19.426	1.81e-05	0.000283263	-0.266482	up
SOX13	883.722	2069.67	19.4233	1.81e-05	0.000283263	-0.266536	up
RAB17	3363.83	1754.5	19.4201	1.82e-05	0.000283263	-0.266599	up
WNT1	-523.861	265.764	-19.412	1.82e-05	0.000283563	-0.266762	down
LAMB1	-2545.56	3455.72	-19.4056	1.82e-05	0.000283602	-0.26689	down
CXCL3	68	40.0556	19.4046	1.82e-05	0.000283602	-0.266911	up
GPR173	-282.167	413.361	-19.3986	1.82e-05	0.000283765	-0.267031	down
NIP7	478.25	650.847	19.3868	1.83e-05	0.000284168	-0.267268	up
PHACTR1	-42.25	173.375	-19.3855	1.83e-05	0.000284168	-0.267294	down
ENG	63.3611	59.6806	19.3813	1.83e-05	0.000284219	-0.267379	up
SDCCAG3	560.667	1244.53	19.3722	1.84e-05	0.000284589	-0.267563	up
CD3EAP	259.833	533.25	19.366	1.84e-05	0.000284765	-0.267687	up
ATP2B4	-3139.72	3435.97	-19.3611	1.84e-05	0.000284861	-0.267786	down
KCNB1	-107.917	122.347	-19.3397	1.85e-05	0.000285671	-0.268219	down
ZNF616	-145.389	690.528	-19.3389	1.85e-05	0.000285671	-0.268235	down
KCTD7	-379.222	560.222	-19.3385	1.85e-05	0.000285671	-0.268245	down
FUT8	-1020.47	1115.88	-19.3316	1.85e-05	0.000285895	-0.268383	down
BOK	803.861	767.403	19.3255	1.86e-05	0.000286012	-0.268507	up
GNAS	-6783.78	16161.9	-19.3231	1.86e-05	0.000286012	-0.268557	down
CDK9	547.139	954.792	19.3101	1.86e-05	0.000286641	-0.268822	up
IGHMBP2	-109.472	390.125	-19.3058	1.86e-05	0.000286699	-0.268908	down
MPHOSPH9	-946.75	1525.49	-19.2977	1.87e-05	0.000287008	-0.269073	down
HMOX2	189.194	517.819	19.2862	1.87e-05	0.000287252	-0.269308	up
RASGRP1	-84.4722	152.708	-19.284	1.87e-05	0.000287252	-0.269354	down
LPGAT1	425.583	634.208	19.2839	1.87e-05	0.000287252	-0.269355	up
DNAJB9	-233.861	302.069	-19.2736	1.88e-05	0.000287602	-0.269566	down
EPHA2	1173.64	878.153	19.2718	1.88e-05	0.000287602	-0.269601	up
CLMP	-204.056	423.306	-19.2664	1.88e-05	0.000287737	-0.269712	down
RC3H1	-433.944	632.861	-19.2417	1.89e-05	0.000289015	-0.270219	down
ERGIC1	1042.44	2010.08	19.2377	1.89e-05	0.000289015	-0.270303	up
B2M	1904.11	1967.22	19.237	1.89e-05	0.000289015	-0.270316	up
STMN2	-100.167	112.25	-19.2226	1.9e-05	0.000289751	-0.270613	down
TEC	40.6944	40.8194	19.2132	1.9e-05	0.000290122	-0.270806	up
P2RY2	80.1111	77.7778	19.2077	1.91e-05	0.000290122	-0.270921	up
FDXR	463.667	563.361	19.207	1.91e-05	0.000290122	-0.270934	up
SNPH	184.861	178.042	19.197	1.91e-05	0.000290568	-0.271141	up
LMO7	431.167	333.111	19.1909	1.91e-05	0.000290659	-0.271268	up
OSBPL11	-387.194	939.042	-19.1858	1.92e-05	0.000290659	-0.271372	down
COL2A1	-1036.97	772.847	-19.1857	1.92e-05	0.000290659	-0.271375	down
KLK1	21.8333	10.9167	19.1701	1.92e-05	0.000291319	-0.271698	up
TMEM232	91.5278	88.2361	19.1671	1.92e-05	0.000291319	-0.271761	up
EPS8L1	221.694	381.458	19.1626	1.93e-05	0.000291319	-0.271855	up
RGS5	397.167	610	19.1564	1.93e-05	0.000291319	-0.271983	up
CLK4	-241.861	286.819	-19.1561	1.93e-05	0.000291319	-0.27199	down
MGAT5	707.083	1069.15	19.1546	1.93e-05	0.000291319	-0.272021	up
HGSNAT	-416.167	485.194	-19.1528	1.93e-05	0.000291319	-0.272059	down
C2orf78	19	12.1111	19.1348	1.94e-05	0.000292125	-0.272435	up
ADORA2A	93.3611	146.264	19.1342	1.94e-05	0.000292125	-0.272447	up
PAXBP1	-737.111	2272.67	-19.1044	1.95e-05	0.00029391	-0.27307	down
TRAF4	1719.97	2355.24	19.092	1.96e-05	0.000294534	-0.273331	up
TTC30A	-241.083	228.236	-19.0876	1.96e-05	0.000294609	-0.273423	down
NAA40	-600.222	863	-19.0774	1.96e-05	0.000295078	-0.273637	down
DLX3	-82.7778	53.3333	-19.0667	1.97e-05	0.000295169	-0.273864	down
TRIP6	697.75	1744.49	19.0651	1.97e-05	0.000295169	-0.273898	up
VAV1	182.917	146.569	19.0616	1.97e-05	0.000295169	-0.273971	up
PINX1	208.917	416.653	19.0602	1.97e-05	0.000295169	-0.274001	up
MYL12A	1536.17	3164.03	19.0599	1.97e-05	0.000295169	-0.274007	up
GRIP1	-266.639	487.681	-19.0437	1.98e-05	0.000296053	-0.274349	down
HCN1	110.361	59.9583	19.032	1.98e-05	0.000296631	-0.274596	up
SPATS2	-458.472	886.875	-19.0261	1.99e-05	0.000296813	-0.274721	down
SLC4A8	-593.944	844.833	-19.0167	1.99e-05	0.000297238	-0.274921	down
ISOC2	647.222	873.667	19.0078	2e-05	0.000297459	-0.27511	up
PRKCD	224	551.833	19.0071	2e-05	0.000297459	-0.275126	up
FERMT2	-2257.28	4289.42	-19.0012	2e-05	0.000297644	-0.275252	down
TRIM25	523.389	907.278	18.9928	2e-05	0.000297997	-0.275429	up
DENND1A	413	492.167	18.9713	2.01e-05	0.000298941	-0.275888	up
GKAP1	-264.972	318.264	-18.9709	2.01e-05	0.000298941	-0.275898	down
ZFHX3	-203.972	149.097	-18.968	2.01e-05	0.000298941	-0.27596	down
USP21	-297.167	723.25	-18.9664	2.02e-05	0.000298941	-0.275995	down
N4BP2L1	63	57.8889	18.955	2.02e-05	0.000299329	-0.276238	up
ZNF154	-470.111	710.75	-18.9544	2.02e-05	0.000299329	-0.276251	down
MICU1	176.472	1101.04	18.9363	2.03e-05	0.000300364	-0.276639	up
TRAF7	745.639	2327.68	18.9249	2.03e-05	0.000300813	-0.276885	up
CRAMP1	-650.194	1216.6	-18.9236	2.04e-05	0.000300813	-0.276914	down
PGD	-1629.78	7286.72	-18.9116	2.04e-05	0.00030122	-0.277171	down
RFX3	-1048.03	830.708	-18.9114	2.04e-05	0.00030122	-0.277176	down
NPM1	13286.2	39423.9	18.9076	2.04e-05	0.000301261	-0.277257	up
MRPL2	352.306	588.097	18.901	2.05e-05	0.000301507	-0.277401	up
CENPL	-159.944	416.667	-18.8892	2.05e-05	0.000301827	-0.277656	down
EOGT	491.583	346.958	18.8878	2.05e-05	0.000301827	-0.277686	up
AXL	580.861	1135.43	18.8869	2.05e-05	0.000301827	-0.277705	up
SLC3A2	2153.64	3821.74	18.8684	2.06e-05	0.000302913	-0.278107	up
RPS27L	1753.17	1621.08	18.8484	2.07e-05	0.000304105	-0.278542	up
ADCYAP1R1	473.139	403.347	18.842	2.07e-05	0.000304179	-0.27868	up
APLP1	-488.25	822.014	-18.8381	2.08e-05	0.000304179	-0.278767	down
F2RL1	775	909.472	18.8379	2.08e-05	0.000304179	-0.27877	up
VEZT	-365.056	1679.64	-18.8303	2.08e-05	0.000304268	-0.278936	down
ZBTB7A	194.444	574.917	18.8301	2.08e-05	0.000304268	-0.278942	up
SPAG16	-187.278	411.639	-18.8239	2.08e-05	0.000304268	-0.279077	down
ARHGAP11B	-116.139	157.625	-18.8234	2.08e-05	0.000304268	-0.279086	down
ATXN7L2	-135.778	212.083	-18.821	2.08e-05	0.000304268	-0.279139	down
DAPK2	-65.4167	104.458	-18.8175	2.09e-05	0.000304295	-0.279216	down
GEMIN7	210.528	361.625	18.8072	2.09e-05	0.0003047	-0.279441	up
KIF15	-631.444	1150.22	-18.8042	2.09e-05	0.0003047	-0.279508	down
ZNF134	527.361	1451.29	18.802	2.09e-05	0.0003047	-0.279555	up
HSD11B2	391.583	279.181	18.7994	2.09e-05	0.0003047	-0.279613	up
RASEF	157.194	122.681	18.7926	2.1e-05	0.000304966	-0.279763	up
FAM227A	-143.083	163.542	-18.7884	2.1e-05	0.000305042	-0.279854	down
CAMK1G	-90	69.7222	-18.7801	2.1e-05	0.000305414	-0.280037	down
IMMP1L	-123.778	196	-18.7698	2.11e-05	0.000305859	-0.280264	down
ECHDC3	193.111	235.889	18.7677	2.11e-05	0.000305859	-0.28031	up
CTSL	446.778	897.111	18.7612	2.11e-05	0.000305977	-0.280453	up
COL4A5	-1742.06	2820.03	-18.7599	2.11e-05	0.000305977	-0.280482	down
STX7	-369.111	965.167	-18.753	2.12e-05	0.000306132	-0.280634	down
ANKH	230.056	201.194	18.7515	2.12e-05	0.000306132	-0.280666	up
EIF2S3	2809.19	10378.4	18.7388	2.12e-05	0.000306645	-0.280947	up
SNAI3	107.111	112.5	18.7376	2.13e-05	0.000306645	-0.280974	up
ZNF326	-962.944	1555.19	-18.7352	2.13e-05	0.000306645	-0.281028	down
KCNQ3	56.8889	45.7222	18.7284	2.13e-05	0.000306911	-0.281178	up
MLF2	1658.86	4028.93	18.725	2.13e-05	0.00030694	-0.281255	up
COL4A3	55.3889	32.3611	18.7141	2.14e-05	0.000307502	-0.281495	up
ZNRF2	-434.611	664.806	-18.7051	2.14e-05	0.000307935	-0.281697	down
PGAM5	427.389	1553.25	18.6987	2.15e-05	0.000308053	-0.28184	up
MARVELD3	502.333	416.889	18.6973	2.15e-05	0.000308053	-0.281869	up
SLC52A1	41.1667	27.9167	18.6806	2.15e-05	0.00030904	-0.282242	up
AKR1B1	1036.47	2551.71	18.6777	2.16e-05	0.00030904	-0.282308	up
PKP2	560.806	620.208	18.6741	2.16e-05	0.000309075	-0.282387	up
RNF38	-716.861	1589.01	-18.6609	2.16e-05	0.000309816	-0.282682	down
CSRNP2	-661.833	1060.39	-18.652	2.17e-05	0.000310245	-0.282882	down
GAS1	-938.778	552.778	-18.6339	2.18e-05	0.000311352	-0.283289	down
MAPKBP1	-169.889	443.111	-18.6287	2.18e-05	0.00031151	-0.283405	down
MTHFD1	862.25	2405.74	18.6217	2.18e-05	0.000311686	-0.283564	up
PLEKHJ1	486.694	1322.04	18.6161	2.19e-05	0.000311686	-0.283689	up
LOC100130370	-666.944	431.25	-18.6137	2.19e-05	0.000311686	-0.283743	down
ZNF578	123.306	166.681	18.6116	2.19e-05	0.000311686	-0.283792	up
ITPA	181.667	432.833	18.6098	2.19e-05	0.000311686	-0.283832	up
RLF	-730.194	1450.68	-18.6082	2.19e-05	0.000311686	-0.283867	down
CTCFL	122.861	67.3194	18.5935	2.2e-05	0.000312476	-0.284199	up
ADGRG6	94.5556	117.667	18.5915	2.2e-05	0.000312476	-0.284245	up
EPB41L5	-1526.17	2225.03	-18.5812	2.21e-05	0.00031283	-0.284478	down
ZC3H14	-597.028	2318.6	-18.5807	2.21e-05	0.00031283	-0.284489	down
MTF1	-209.472	382.097	-18.5704	2.21e-05	0.000313375	-0.284724	down
TMEM125	315.028	238.069	18.5656	2.21e-05	0.000313443	-0.284832	up
MSX2	-470.611	244.528	-18.5635	2.21e-05	0.000313443	-0.28488	down
ALS2CL	253.028	159.958	18.5502	2.22e-05	0.000314004	-0.285182	up
ULK2	-293.222	575.556	-18.55	2.22e-05	0.000314004	-0.285188	down
IRS1	168.694	824.208	18.5442	2.22e-05	0.000314214	-0.28532	up
CAAP1	326.528	752.931	18.5388	2.23e-05	0.000314396	-0.285443	up
BEX2	969.944	1290.97	18.5302	2.23e-05	0.000314817	-0.28564	up
VSIG10	706.528	910.208	18.5192	2.24e-05	0.000315411	-0.285889	up
RGL1	-208.222	199.944	-18.5068	2.24e-05	0.000315618	-0.286175	down
RHOQ	773.167	1241.47	18.5008	2.25e-05	0.000315618	-0.286312	up
CCNB1IP1	1333.33	3022.89	18.4988	2.25e-05	0.000315618	-0.286357	up
CDK8	-406.861	935.486	-18.4986	2.25e-05	0.000315618	-0.286362	down
HYDIN	-52.4444	36.4444	-18.4944	2.25e-05	0.000315618	-0.286458	down
UCKL1	160.278	567.556	18.4943	2.25e-05	0.000315618	-0.28646	up
KCNJ13	-35.8056	17.9028	-18.4938	2.25e-05	0.000315618	-0.286473	down
PRKCI	816.417	2519.43	18.489	2.25e-05	0.000315618	-0.286583	up
MED23	-321.361	838.069	-18.489	2.25e-05	0.000315618	-0.286584	down
ZNF75D	-130.528	387.153	-18.487	2.26e-05	0.000315618	-0.28663	down
COL14A1	406.083	813.375	18.4833	2.26e-05	0.000315673	-0.286714	up
KIAA0232	-1152.83	1858.58	-18.4774	2.26e-05	0.000315892	-0.286849	down
NEPRO	-352.417	1244.21	-18.4664	2.27e-05	0.000316187	-0.287104	down
SDAD1	452.028	1301.04	18.466	2.27e-05	0.000316187	-0.287113	up
SPINT1	1397.11	1498.56	18.464	2.27e-05	0.000316187	-0.287158	up
ACTN4	3290.67	5500.5	18.4618	2.27e-05	0.000316187	-0.287209	up
TLN2	-427.056	828.139	-18.4513	2.27e-05	0.000316762	-0.287453	down
ERFE	71.6667	51.6111	18.4341	2.28e-05	0.000317837	-0.287849	up
GJA1	-10468.4	24067.3	-18.4245	2.29e-05	0.000318344	-0.288072	down
CHODL	481.611	441.417	18.4163	2.29e-05	0.000318593	-0.288262	up
COX6C	507.972	1933.43	18.4138	2.29e-05	0.000318593	-0.288322	up
CCDC92	-144.583	110.319	-18.4125	2.3e-05	0.000318593	-0.288351	down
ADAMTS16	265.944	252.389	18.4018	2.3e-05	0.000319166	-0.2886	up
C1GALT1	1591.36	2094.24	18.3992	2.3e-05	0.000319166	-0.288661	up
IGDCC4	-528.889	803.5	-18.3947	2.31e-05	0.00031923	-0.288766	down
PPM1L	-272.278	644.389	-18.3903	2.31e-05	0.00031923	-0.288867	down
PAPSS2	420.444	388.111	18.3881	2.31e-05	0.00031923	-0.288919	up
NVL	-195.722	731.528	-18.3868	2.31e-05	0.00031923	-0.28895	down
CLIP2	833.694	1077.57	18.3736	2.32e-05	0.00032001	-0.289259	up
SIPA1L2	-361.917	522.208	-18.3702	2.32e-05	0.00032001	-0.289339	down
EPB41	-1943.11	4142.89	-18.3679	2.32e-05	0.00032001	-0.289391	down
ADM	1061.03	590.431	18.3604	2.32e-05	0.000320148	-0.289568	up
KREMEN2	203.361	184.708	18.3604	2.32e-05	0.000320148	-0.289568	up
SMPD1	-114.972	113.208	-18.3483	2.33e-05	0.000320853	-0.289851	down
USP32	2294.14	3295.35	18.3379	2.34e-05	0.000321081	-0.290096	up
RGS10	103	188.889	18.3369	2.34e-05	0.000321081	-0.290119	up
ZBBX	-76.5	62.9167	-18.3346	2.34e-05	0.000321081	-0.290175	down
CR1L	125.778	142.694	18.3339	2.34e-05	0.000321081	-0.29019	up
C6orf120	502.861	1261.1	18.3302	2.34e-05	0.000321144	-0.290277	up
ANKRD27	753.972	1275.01	18.325	2.34e-05	0.000321327	-0.2904	up
ATF3	265.833	272.639	18.3205	2.35e-05	0.000321452	-0.290505	up
AZIN1	2663.67	5193.67	18.3042	2.36e-05	0.000322494	-0.290891	up
BBS1	-238.611	371.917	-18.3006	2.36e-05	0.000322554	-0.290976	down
BECN1	285.111	957.556	18.2949	2.36e-05	0.000322577	-0.29111	up
SP6	-88.9722	155.458	-18.2946	2.36e-05	0.000322577	-0.291118	down
SEMA3E	-687.278	353.694	-18.2884	2.36e-05	0.000322839	-0.291265	down
CDC123	823.889	2623.39	18.2782	2.37e-05	0.00032314	-0.291507	up
CDC42BPG	466.833	491.917	18.2762	2.37e-05	0.00032314	-0.291554	up
PPP2R2C	241.722	307.528	18.2747	2.37e-05	0.00032314	-0.29159	up
BTF3	2870.72	9800.03	18.2708	2.37e-05	0.00032314	-0.291682	up
ARNT2	-519	663.333	-18.2703	2.37e-05	0.00032314	-0.291693	down
CLDN4	598.778	495.139	18.2632	2.38e-05	0.000323263	-0.291863	up
TMEM230	-221.694	1230.57	-18.2631	2.38e-05	0.000323263	-0.291865	down
MLLT6	-210.889	417	-18.2526	2.39e-05	0.00032386	-0.292115	down
LIMD2	569.889	796.222	18.2487	2.39e-05	0.000323945	-0.292208	up
SMAD4	-607.167	2160.03	-18.238	2.39e-05	0.000324234	-0.292464	down
COMTD1	132.222	145.556	18.2376	2.39e-05	0.000324234	-0.292473	up
DNAJB4	-419.75	509.903	-18.235	2.4e-05	0.000324234	-0.292536	down
UTP4	602.306	1212.88	18.2338	2.4e-05	0.000324234	-0.292564	up
UBE2G2	808.778	1854.28	18.2267	2.4e-05	0.000324567	-0.292733	up
ANKRD37	-114.111	96.1111	-18.2217	2.4e-05	0.00032474	-0.292853	down
PTPN1	-431.389	1230.83	-18.2116	2.41e-05	0.000325168	-0.293095	down
PLEKHA2	261.028	206.292	18.2106	2.41e-05	0.000325168	-0.293118	up
BORA	-114.667	710.278	-18.2056	2.41e-05	0.000325346	-0.293239	down
RPL23A	5841.44	15540.8	18.1972	2.42e-05	0.000325786	-0.29344	up
LRPPRC	2371.11	7476.72	18.1753	2.43e-05	0.000327223	-0.293967	up
PPIB	3026.28	4967.97	18.1734	2.43e-05	0.000327223	-0.294013	up
FBN3	-651.083	1564.99	-18.1706	2.43e-05	0.000327229	-0.294082	down
TRIM36	-233.833	360.5	-18.1616	2.44e-05	0.000327721	-0.294299	down
NCK2	499.528	1109.99	18.1539	2.44e-05	0.00032811	-0.294484	up
ZFYVE16	-936.972	1340.99	-18.1468	2.45e-05	0.000328451	-0.294655	down
TOP2A	-8606.17	19886.5	-18.1314	2.46e-05	0.000329323	-0.295028	down
PGBD5	429.694	363.986	18.1304	2.46e-05	0.000329323	-0.295055	up
KRT18	2869.94	3661.42	18.1249	2.46e-05	0.00032937	-0.295187	up
NECAB2	-204.611	272.083	-18.1243	2.46e-05	0.00032937	-0.295203	down
FUT11	-213.361	390.125	-18.1163	2.46e-05	0.000329615	-0.295396	down
SLC22A23	800.417	584.042	18.1157	2.47e-05	0.000329615	-0.295412	up
PRKX	1956.81	2963.65	18.112	2.47e-05	0.000329685	-0.2955	up
RAP1A	200.472	652.542	18.1071	2.47e-05	0.000329862	-0.29562	up
LIN28A	-18573.6	43065.1	-18.0867	2.48e-05	0.000330978	-0.296118	down
HSF2	-494.861	878.736	-18.0859	2.48e-05	0.000330978	-0.296138	down
ACAP1	195.056	267.694	18.0849	2.48e-05	0.000330978	-0.296161	up
ATXN7	-285.556	658.75	-18.0761	2.49e-05	0.000331469	-0.296377	down
TBCK	-295.194	742.847	-18.065	2.5e-05	0.000332144	-0.296649	down
COBL	1555.69	1191.71	18.0557	2.5e-05	0.000332481	-0.296877	up
CLDN11	166.278	91.4722	18.0554	2.5e-05	0.000332481	-0.296885	up
RNF128	35.75	19.2639	18.0517	2.5e-05	0.000332558	-0.296976	up
OGG1	-235.806	399.375	-18.0462	2.51e-05	0.000332558	-0.297112	down
WAC	-1082.5	4109.92	-18.0453	2.51e-05	0.000332558	-0.297132	down
POU3F2	-616.222	311.111	-18.0425	2.51e-05	0.000332558	-0.297203	down
MDC1	-1320.75	2985.49	-18.0408	2.51e-05	0.000332558	-0.297243	down
SLCO4A1	304.194	253.903	18.0307	2.52e-05	0.000332962	-0.297493	up
EIF2D	362.25	1203.35	18.0304	2.52e-05	0.000332962	-0.2975	up
EIF4A2	-1806.17	13812.1	-18.0277	2.52e-05	0.000332962	-0.297567	down
ITPR2	898.333	681	18.021	2.52e-05	0.000333286	-0.297732	up
EBF1	-24.7222	13.6944	-18.0142	2.53e-05	0.000333451	-0.297899	down
NKX6-1	-43	21.6667	-18.0136	2.53e-05	0.000333451	-0.297916	down
GNPAT	-575.306	1527.35	-18.001	2.54e-05	0.000334255	-0.298227	down
LPAR4	-1207.86	802.458	-17.9936	2.54e-05	0.000334639	-0.29841	down
EPHA7	-2235.39	1454.64	-17.9871	2.54e-05	0.000334946	-0.29857	down
PRPS2	165.889	698.167	17.982	2.55e-05	0.000334992	-0.298698	up
FAM219B	-457.083	1114.51	-17.9785	2.55e-05	0.000334992	-0.298784	down
CYP2B6	88.0556	45.3056	17.9785	2.55e-05	0.000334992	-0.298784	up
LMNA	943.778	1191.78	17.9637	2.56e-05	0.000335989	-0.299153	up
FLNB	2623.44	4434.94	17.9595	2.56e-05	0.00033611	-0.299257	up
FLII	1590.28	4175.86	17.9538	2.56e-05	0.00033636	-0.2994	up
TMEM200B	269.333	226.556	17.9503	2.57e-05	0.000336426	-0.299486	up
SOAT1	-656.639	426.653	-17.9418	2.57e-05	0.000336614	-0.299698	down
HSPA5	-2110.28	8936.25	-17.9414	2.57e-05	0.000336614	-0.299709	down
NDUFV3	220.139	744.181	17.9377	2.57e-05	0.000336614	-0.299802	up
CYC1	1370.67	2220.72	17.9374	2.57e-05	0.000336614	-0.29981	up
MTAP	516.278	931.528	17.9275	2.58e-05	0.000337208	-0.300057	up
TANC1	355.139	366.958	17.9143	2.59e-05	0.000338077	-0.300387	up
TMEM151A	53.6944	40.0694	17.9068	2.59e-05	0.000338485	-0.300577	up
PLXND1	819.333	1083.64	17.9006	2.6e-05	0.000338779	-0.300733	up
GAK	498.278	1256.58	17.8976	2.6e-05	0.000338808	-0.300808	up
PLXNA3	-375.194	495.847	-17.8916	2.6e-05	0.000338941	-0.300957	down
OAZ2	1655.75	3857.71	17.8889	2.61e-05	0.000338941	-0.301026	up
ELK3	397.417	446.958	17.888	2.61e-05	0.000338941	-0.301049	up
DHCR24	1808.28	7253.36	17.8792	2.61e-05	0.000339457	-0.301272	up
ZNF461	-78.6389	116.097	-17.8665	2.62e-05	0.000340297	-0.301592	down
SERINC1	-489.722	2040.42	-17.8638	2.62e-05	0.000340301	-0.30166	down
TTC3	-1782.67	2444.17	-17.852	2.63e-05	0.000341071	-0.30196	down
KIF16B	-219.167	417.611	-17.8453	2.63e-05	0.000341408	-0.302128	down
GREB1L	-14158.7	7096.78	-17.8332	2.64e-05	0.000342031	-0.302437	down
ZNF114	415.472	452.153	17.8327	2.64e-05	0.000342031	-0.30245	up
PCNX4	-813.056	1332.14	-17.8113	2.66e-05	0.000343436	-0.302994	down
COL5A2	721.611	757.306	17.8108	2.66e-05	0.000343436	-0.303007	up
MN1	-847.889	996.139	-17.8069	2.66e-05	0.000343542	-0.303105	down
LOC388813	47.1111	24	17.8012	2.66e-05	0.000343809	-0.303253	up
LPCAT3	-190.444	871.139	-17.7963	2.67e-05	0.000343892	-0.303376	down
GBA	-155.75	257.764	-17.7944	2.67e-05	0.000343892	-0.303424	down
ATP10A	118.361	93.4306	17.7923	2.67e-05	0.000343892	-0.303478	up
RRAGD	161.944	466.806	17.7888	2.67e-05	0.00034397	-0.303568	up
PNPLA3	-256.083	357.375	-17.7808	2.68e-05	0.000344235	-0.303772	down
RNASE4	34.8889	32.0556	17.7798	2.68e-05	0.000344235	-0.303799	up
TPX2	-1914.83	6107.42	-17.7756	2.68e-05	0.000344235	-0.303906	down
VMP1	432.833	1321.86	17.7753	2.68e-05	0.000344235	-0.303914	up
RENBP	115.417	192.903	17.763	2.69e-05	0.000344625	-0.304231	up
WDR17	-119.694	163.903	-17.7609	2.69e-05	0.000344625	-0.304283	down
PRKCE	-54.6111	85.9167	-17.7606	2.69e-05	0.000344625	-0.304291	down
TPR	-2955.22	8759.44	-17.7603	2.69e-05	0.000344625	-0.304298	down
SBSPON	32.5833	30.1806	17.7551	2.69e-05	0.000344771	-0.304433	up
MYCN	904.944	1634.03	17.7535	2.69e-05	0.000344771	-0.304475	up
AP3M1	-450.972	1786.12	-17.7421	2.7e-05	0.00034552	-0.304768	down
IQGAP2	1445.42	1869.6	17.7311	2.71e-05	0.000346238	-0.305051	up
MRPS35	543.333	938.167	17.7247	2.71e-05	0.000346572	-0.305218	up
SYAP1	557.861	1670.35	17.709	2.72e-05	0.000347646	-0.305622	up
SBF1	768.556	2345.56	17.7071	2.73e-05	0.000347646	-0.305674	up
COL6A1	2911.97	3346.68	17.6947	2.73e-05	0.000348494	-0.305996	up
AUH	220.556	545.222	17.6897	2.74e-05	0.000348701	-0.306124	up
ST6GALNAC5	-255.25	342.403	-17.6833	2.74e-05	0.00034903	-0.30629	down
RELN	-43.75	26.7639	-17.6751	2.75e-05	0.000349331	-0.306504	down
FAM222A	-117.444	84.7222	-17.6733	2.75e-05	0.000349331	-0.306552	down
GULP1	2629	2673.44	17.6699	2.75e-05	0.000349331	-0.30664	up
VPS41	-556.306	1188.15	-17.6644	2.75e-05	0.000349331	-0.306783	down
CCDC151	60.5556	68.4722	17.664	2.75e-05	0.000349331	-0.306793	up
NQO2	584.639	736.597	17.6637	2.75e-05	0.000349331	-0.306801	up
FAR2	551.556	723.833	17.662	2.76e-05	0.000349331	-0.306846	up
HNRNPLL	-673.083	1284.71	-17.6553	2.76e-05	0.000349693	-0.307021	down
PARP2	-297	1009.75	-17.644	2.77e-05	0.00035011	-0.307317	down
KIDINS220	-316.417	1963.74	-17.6407	2.77e-05	0.00035011	-0.307402	down
BAIAP2	-121.5	321.917	-17.6384	2.77e-05	0.00035011	-0.307464	down
IGFBP4	1376.08	1591.35	17.638	2.77e-05	0.00035011	-0.307473	up
PRSS23	-451.111	460	-17.6378	2.77e-05	0.00035011	-0.307479	down
TAF9B	-898.889	1137.72	-17.6122	2.79e-05	0.000352126	-0.30815	down
WWC1	482.694	809.681	17.6058	2.79e-05	0.000352386	-0.308321	up
AFAP1L1	304.083	201.931	17.602	2.8e-05	0.000352386	-0.30842	up
TIPARP	-133.972	169.847	-17.6017	2.8e-05	0.000352386	-0.308428	down
ARHGAP23	847.722	961.083	17.5954	2.8e-05	0.000352491	-0.308594	up
MSX1	-200.722	107.25	-17.5943	2.8e-05	0.000352491	-0.308622	down
PRMT2	-464.278	1897.47	-17.5913	2.8e-05	0.000352491	-0.308701	down
RNMT	483.417	2634.15	17.5859	2.81e-05	0.000352491	-0.308845	up
RAB37	116.056	145.472	17.5859	2.81e-05	0.000352491	-0.308846	up
SNAPC3	-552.222	1231.69	-17.5799	2.81e-05	0.000352491	-0.309003	down
GADD45B	67.9722	89.2639	17.579	2.81e-05	0.000352491	-0.309026	up
BCO1	-46	29	-17.5777	2.81e-05	0.000352491	-0.309063	down
FHL1	-794.833	1682.83	-17.5752	2.82e-05	0.000352491	-0.309129	down
ZFP90	-511.917	929.319	-17.5742	2.82e-05	0.000352491	-0.309154	down
EFHC1	-397.028	508.764	-17.5729	2.82e-05	0.000352491	-0.309189	down
BMPR1A	1409.81	2453.54	17.5483	2.84e-05	0.00035444	-0.30984	up
GPATCH1	-100.083	271.153	-17.5446	2.84e-05	0.00035455	-0.309939	down
PBX2	-2371.22	5632.67	-17.5321	2.85e-05	0.000355443	-0.310273	down
TNFRSF11A	259	152.611	17.5274	2.85e-05	0.000355632	-0.310396	up
KLHL4	1166.36	613.514	17.5193	2.86e-05	0.000356139	-0.310614	up
ABTB2	301.611	205.972	17.5142	2.86e-05	0.000356358	-0.310751	up
TMEM80	-115.361	183.542	-17.5081	2.86e-05	0.000356358	-0.310912	down
HSPA12A	169.528	206.653	17.5057	2.87e-05	0.000356358	-0.310976	up
XYLB	-56.3889	100.861	-17.5047	2.87e-05	0.000356358	-0.311003	down
UQCRC1	1528.72	3156.25	17.5044	2.87e-05	0.000356358	-0.311011	up
DPPA2	147.639	113.181	17.4997	2.87e-05	0.000356446	-0.311138	up
CTCF	-1229.72	2576.19	-17.4984	2.87e-05	0.000356446	-0.311172	down
TSPAN5	-410.917	639.792	-17.4943	2.87e-05	0.000356446	-0.311282	down
B3GAT1	-384.111	735.944	-17.4935	2.87e-05	0.000356446	-0.311303	down
ST14	777.722	772.028	17.4897	2.88e-05	0.000356568	-0.311405	up
HKR1	-185.778	852.694	-17.4825	2.88e-05	0.000356767	-0.311599	down
C12orf49	-346.222	1487.08	-17.481	2.88e-05	0.000356767	-0.31164	down
MLLT11	-1411.64	1648.43	-17.4801	2.88e-05	0.000356767	-0.311663	down
TBC1D22B	-135.806	617.458	-17.477	2.89e-05	0.000356829	-0.311748	down
ARMCX2	-351.167	2266.31	-17.4509	2.91e-05	0.000358953	-0.31245	down
ITGB5	2263.75	2772.46	17.4445	2.91e-05	0.000359157	-0.312624	up
AFP	50.4444	27	17.4437	2.91e-05	0.000359157	-0.312643	up
MAPK8IP1	513.889	832.444	17.4386	2.91e-05	0.000359399	-0.312782	up
FANCM	-261.806	402.792	-17.4306	2.92e-05	0.000359899	-0.312998	down
NAPEPLD	-311.472	298.208	-17.4249	2.92e-05	0.000360194	-0.313152	down
DAZAP1	1975.67	5414.94	17.4198	2.93e-05	0.000360243	-0.313292	up
WRB	-197.833	427.861	-17.4195	2.93e-05	0.000360243	-0.313299	down
TTL	-301.5	1244.72	-17.404	2.94e-05	0.000361003	-0.313721	down
TOPORS	446.194	1509.35	17.4038	2.94e-05	0.000361003	-0.313725	up
PTPMT1	461.528	683.319	17.4016	2.94e-05	0.000361003	-0.313787	up
TBC1D2	101.528	108.375	17.4001	2.94e-05	0.000361003	-0.313826	up
ELMO2	-433.556	828.861	-17.399	2.94e-05	0.000361003	-0.313856	down
SNRPD3	826.306	3311.26	17.3865	2.95e-05	0.000361917	-0.314198	up
KCNJ10	62.3889	36.3056	17.3841	2.95e-05	0.000361917	-0.314262	up
ZNF330	307.556	1088	17.3794	2.96e-05	0.00036213	-0.314391	up
MED31	-94.7222	96.75	-17.3709	2.96e-05	0.000362466	-0.314624	down
GTF2IRD2B	-76.8333	89.0278	-17.3702	2.96e-05	0.000362466	-0.314642	down
RRM2B	3034.11	2527.78	17.3685	2.97e-05	0.000362466	-0.31469	up
HPCAL4	165.389	108.194	17.3561	2.98e-05	0.000363378	-0.315028	up
C19orf66	481.194	310.736	17.3504	2.98e-05	0.000363678	-0.315183	up
RHBDF2	214.667	369.5	17.3463	2.98e-05	0.00036383	-0.315298	up
SDC3	-528.472	1928.71	-17.344	2.98e-05	0.00036383	-0.315361	down
DCBLD2	-1526.86	2713.29	-17.3348	2.99e-05	0.000364454	-0.315613	down
STK10	349.639	449.125	17.3292	3e-05	0.000364745	-0.315766	up
TBRG1	215.583	849.125	17.318	3e-05	0.000365526	-0.316075	up
NDUFS5	2326.08	3894.26	17.316	3.01e-05	0.000365526	-0.31613	up
FAF1	-208.889	1112.39	-17.3134	3.01e-05	0.000365543	-0.316202	down
PACS2	663.556	1014.81	17.3004	3.02e-05	0.00036653	-0.316561	up
MYO3A	90.1111	76.75	17.2964	3.02e-05	0.000366679	-0.316672	up
PIK3R3	-169.444	102.611	-17.2918	3.02e-05	0.000366883	-0.316798	down
PAK1	863	2518.44	17.2853	3.03e-05	0.000367272	-0.31698	up
LONRF2	199.333	132.167	17.28	3.03e-05	0.000367544	-0.317127	up
ARRB1	3675.39	2091.92	17.2747	3.04e-05	0.00036781	-0.317272	up
C5	-86.5	61.8611	-17.2655	3.04e-05	0.000368453	-0.317529	down
HNRNPU	-7968.11	19747.7	-17.2609	3.05e-05	0.00036852	-0.317656	down
RHOBTB2	148.944	209.778	17.26	3.05e-05	0.00036852	-0.317681	up
RSPO3	-284.75	144.042	-17.2526	3.05e-05	0.000368989	-0.317886	down
SPICE1	-312.861	533.236	-17.2502	3.06e-05	0.000368995	-0.317954	down
HMGA2	-3119.56	5638.17	-17.2465	3.06e-05	0.000369118	-0.318057	down
JAG2	237.194	337.181	17.2332	3.07e-05	0.000370151	-0.318429	up
RBM7	420.722	1072.58	17.2281	3.07e-05	0.000370404	-0.31857	up
BEST2	47	33.4444	17.2219	3.08e-05	0.000370581	-0.318746	up
WDYHV1	-213.222	504.444	-17.2215	3.08e-05	0.000370581	-0.318755	down
TAGLN3	-76.5	120.083	-17.2095	3.09e-05	0.000371493	-0.319091	down
FOXP1	-104.5	239.806	-17.2062	3.09e-05	0.000371589	-0.319186	down
PPCS	196.5	466.583	17.19	3.1e-05	0.000372904	-0.319641	up
C2CD3	-323.389	568.583	-17.1852	3.11e-05	0.000373108	-0.319775	down
SPOCK1	231.361	317.014	17.1831	3.11e-05	0.000373108	-0.319834	up
FAM181B	-51.0556	50.75	-17.1739	3.12e-05	0.000373432	-0.320093	down
CLVS2	-131.222	137.444	-17.1729	3.12e-05	0.000373432	-0.320122	down
ETV5	541.111	333.917	17.1727	3.12e-05	0.000373432	-0.320128	up
ZNF121	677.806	899.403	17.1539	3.13e-05	0.000374849	-0.320658	up
TEX264	178.278	172.25	17.1532	3.13e-05	0.000374849	-0.320679	up
LACTB	357.556	419.333	17.1488	3.14e-05	0.000375051	-0.320804	up
PPP2R2B	73	343.861	17.1397	3.14e-05	0.000375697	-0.321061	up
DLL1	-524.389	375.028	-17.1355	3.15e-05	0.000375757	-0.32118	down
DCK	-194.361	628.486	-17.1341	3.15e-05	0.000375757	-0.321222	down
CHSY1	546.944	1402.17	17.1295	3.15e-05	0.000375757	-0.321351	up
CNNM4	-487.944	703.944	-17.1285	3.15e-05	0.000375757	-0.321379	down
IGSF1	399.611	746.75	17.1275	3.15e-05	0.000375757	-0.321409	up
STAC2	98.0556	105.528	17.1215	3.16e-05	0.00037611	-0.321579	up
PIK3IP1	-70.3333	73.3056	-17.116	3.16e-05	0.000376293	-0.321734	down
CAP1	1590.03	4143.12	17.1149	3.16e-05	0.000376293	-0.321765	up
ZBED4	-435.222	1967.28	-17.1013	3.18e-05	0.000377391	-0.322155	down
SPECC1	885.306	1866.18	17.0821	3.19e-05	0.000379026	-0.322703	up
TBC1D16	1650.75	2493.51	17.0767	3.2e-05	0.000379328	-0.322858	up
OSMR	163.472	114.569	17.0719	3.2e-05	0.000379532	-0.322995	up
RNF213	2035.11	2134.28	17.07	3.2e-05	0.000379532	-0.32305	up
RASA3	493	589.361	17.0664	3.2e-05	0.000379654	-0.323152	up
NOTCH2NL	-56.1111	60.4722	-17.0625	3.21e-05	0.000379818	-0.323266	down
HMGCS1	-4744.58	7487.12	-17.0524	3.22e-05	0.000380579	-0.323556	down
FBXO43	-87.6667	95.0833	-17.0409	3.22e-05	0.000381477	-0.323886	down
SPINT2	2674.44	4978	17.0365	3.23e-05	0.000381689	-0.324014	up
MYO1C	736.444	1891.78	17.0325	3.23e-05	0.00038177	-0.324128	up
SLC25A12	214.833	225.583	17.0311	3.23e-05	0.00038177	-0.32417	up
C19orf81	-87.6667	124.389	-17.0271	3.24e-05	0.000381938	-0.324286	down
TCTN2	-160.472	207.514	-17.0174	3.24e-05	0.000382527	-0.324566	down
COX8A	1015.83	2133.19	17.0165	3.25e-05	0.000382527	-0.324591	up
PCDH19	-132.167	116.583	-17.0103	3.25e-05	0.000382757	-0.32477	down
MYO9B	806.056	1698.14	17.0096	3.25e-05	0.000382757	-0.324791	up
SOGA1	-1201.06	1890.56	-17.0062	3.25e-05	0.000382858	-0.324891	down
IQCK	-139.361	135.208	-17.004	3.26e-05	0.000382858	-0.324952	down
WDR48	-979.889	2397.47	-17.0015	3.26e-05	0.000382887	-0.325027	down
GRM4	187.444	433.389	16.9882	3.27e-05	0.000383658	-0.325413	up
CD24	16269.6	21106.7	16.9879	3.27e-05	0.000383658	-0.325422	up
NHEJ1	-174.472	536.153	-16.9869	3.27e-05	0.000383658	-0.325451	down
SLC6A9	-152.667	253.222	-16.9834	3.27e-05	0.000383776	-0.325551	down
SERPINA5	-208.111	155	-16.9782	3.28e-05	0.000383945	-0.325702	down
PRDM10	-427.806	631.431	-16.9772	3.28e-05	0.000383945	-0.325733	down
CNTRL	-1012	1404.69	-16.9714	3.28e-05	0.00038429	-0.3259	down
SLC9A7	467.389	501.5	16.9686	3.29e-05	0.000384344	-0.325982	up
ATP6V1C1	600.278	1209.33	16.966	3.29e-05	0.000384379	-0.326058	up
PDLIM3	139.5	122.528	16.9593	3.29e-05	0.000384586	-0.326255	up
CROCC	-392.139	1362.21	-16.9572	3.3e-05	0.000384586	-0.326315	down
ATP5F1C	1274.25	3549.82	16.9572	3.3e-05	0.000384586	-0.326317	up
DUSP16	841.389	1883.25	16.9548	3.3e-05	0.000384602	-0.326387	up
PNO1	308.444	661.611	16.9474	3.3e-05	0.000385115	-0.326604	up
SFRP2	3695.06	5786.64	16.9402	3.31e-05	0.000385601	-0.326812	up
PSMB8	375.167	344.722	16.9232	3.32e-05	0.000387079	-0.327311	up
LRRC2	235.667	124.611	16.9188	3.33e-05	0.000387294	-0.32744	up
TSTA3	383.333	573.889	16.9127	3.33e-05	0.00038769	-0.327622	up
KIF4A	-1081.56	2086.69	-16.9082	3.34e-05	0.000387877	-0.327752	down
RSBN1	-440.778	755.861	-16.9041	3.34e-05	0.000387877	-0.327873	down
TMEM132C	-381.028	232.236	-16.9041	3.34e-05	0.000387877	-0.327874	down
PSMB1	714.944	2876.97	16.897	3.35e-05	0.000388368	-0.328084	up
PBDC1	114.528	618.097	16.8793	3.36e-05	0.000389931	-0.328607	up
MAOA	156.806	235.931	16.8739	3.37e-05	0.000390249	-0.328766	up
SORBS1	681.5	1065.81	16.8572	3.38e-05	0.000391719	-0.32926	up
ERCC6	-171.944	297.528	-16.8383	3.4e-05	0.000393424	-0.329823	down
IGFBP5	-2352.64	1354.43	-16.8061	3.43e-05	0.000396515	-0.330786	down
TFPI2	67.5556	41.1667	16.7984	3.43e-05	0.000397087	-0.331018	up
BTG3	222.889	561.056	16.7909	3.44e-05	0.000397627	-0.33124	up
CADPS2	332.194	577.181	16.7865	3.44e-05	0.000397861	-0.331374	up
KMT2E	-1546.58	2141.79	-16.784	3.45e-05	0.000397893	-0.33145	down
EHD4	401.222	814.194	16.7787	3.45e-05	0.00039821	-0.331608	up
FOXI2	59.5	36.3056	16.7697	3.46e-05	0.000398352	-0.331878	up
IFT74	-386.944	742.361	-16.7692	3.46e-05	0.000398352	-0.331895	down
CPLANE1	-803.667	867.389	-16.7656	3.46e-05	0.000398352	-0.332003	down
CBLC	197.167	206.194	16.7646	3.46e-05	0.000398352	-0.332033	up
CDC42EP3	1022.58	942.264	16.7642	3.46e-05	0.000398352	-0.332044	up
GRHL2	432.667	393.083	16.7642	3.46e-05	0.000398352	-0.332046	up
TMEM43	418.778	842.139	16.7609	3.47e-05	0.000398462	-0.332144	up
MGARP	87.0278	83.9028	16.7537	3.47e-05	0.000398982	-0.332361	up
HMGB2	-4596.67	9586.78	-16.7476	3.48e-05	0.000399335	-0.332546	down
CNDP2	773.639	2241.9	16.746	3.48e-05	0.000399335	-0.332595	up
FHDC1	645.5	666.083	16.7422	3.48e-05	0.000399502	-0.33271	up
PHAX	368.889	1222.83	16.7377	3.49e-05	0.000399747	-0.332847	up
MED13L	-3115	3102.56	-16.7299	3.5e-05	0.000400328	-0.333081	down
NCOA2	-860.639	1406.49	-16.7244	3.5e-05	0.000400684	-0.33325	down
C4orf51	60.4444	32	16.7126	3.51e-05	0.000401333	-0.333607	up
DDAH2	-1360.86	1681.12	-16.7117	3.51e-05	0.000401333	-0.333634	down
UGDH	-211.167	1358.22	-16.7117	3.51e-05	0.000401333	-0.333636	down
WDR47	-150.139	188.569	-16.7079	3.52e-05	0.000401502	-0.333751	down
THAP10	-64.2778	102.083	-16.7049	3.52e-05	0.000401592	-0.333843	down
FADD	651.083	815.347	16.695	3.53e-05	0.000402402	-0.334143	up
CERS4	1131.28	1615.14	16.6886	3.53e-05	0.000402812	-0.334338	up
LRRC36	-13.3333	11	-16.6842	3.54e-05	0.000402812	-0.334474	down
HNRNPAB	1899.72	7612.19	16.6835	3.54e-05	0.000402812	-0.334493	up
RCN2	-1578.03	4797.82	-16.6818	3.54e-05	0.000402812	-0.334546	down
CNTN1	237.833	200.306	16.6782	3.54e-05	0.000402812	-0.334656	up
MPHOSPH8	381.583	983.653	16.6782	3.54e-05	0.000402812	-0.334658	up
PKD1L2	170.917	131.931	16.665	3.56e-05	0.000403978	-0.33506	up
RBKS	-56	61.5556	-16.6614	3.56e-05	0.000404135	-0.335171	down
SNRNP48	-159.5	761.417	-16.6585	3.56e-05	0.000404215	-0.335261	down
ZNF518B	-1109.5	1530.31	-16.646	3.57e-05	0.000405314	-0.335644	down
MAFK	264.75	273.458	16.6422	3.58e-05	0.000405493	-0.335761	up
MRAP2	128.472	88.2361	16.6297	3.59e-05	0.000406462	-0.336145	up
HIVEP2	241.306	441.403	16.6288	3.59e-05	0.000406462	-0.336172	up
SIX3	-639.083	328.208	-16.6242	3.59e-05	0.000406726	-0.336315	down
RRP7A	379.667	1008.83	16.6123	3.61e-05	0.000407622	-0.336683	up
BMP2	-706.667	401.472	-16.6116	3.61e-05	0.000407622	-0.336704	down
HEXIM1	-824.417	1844.68	-16.6056	3.61e-05	0.000407869	-0.33689	down
AXIN2	-768.75	1029.54	-16.605	3.61e-05	0.000407869	-0.336907	down
RPS6KB2	170.611	594.083	16.5921	3.63e-05	0.000409039	-0.33731	up
PCDH8	-63.3611	44.1528	-16.5841	3.63e-05	0.000409664	-0.337555	down
ARHGAP22	122.528	163.292	16.5769	3.64e-05	0.000410103	-0.337782	up
FAM129B	736.194	1399.71	16.5758	3.64e-05	0.000410103	-0.337814	up
RAI1	-417.944	431.806	-16.5688	3.65e-05	0.000410642	-0.338034	down
PIEZO2	644.75	637.069	16.5615	3.65e-05	0.000411197	-0.33826	up
PSMD3	1034.53	2961.51	16.5589	3.66e-05	0.000411255	-0.338342	up
CORO6	-37.3333	71.2222	-16.5527	3.66e-05	0.000411663	-0.338535	down
SSC4D	147.444	314.556	16.5509	3.66e-05	0.000411663	-0.338592	up
SLC8A3	62.0278	69.9861	16.5476	3.67e-05	0.000411793	-0.338695	up
CEP164	-249.25	487.403	-16.5384	3.68e-05	0.000412561	-0.338981	down
C18orf21	176.167	422.333	16.5332	3.68e-05	0.000412704	-0.339146	up
EPN1	864.667	2497.22	16.5329	3.68e-05	0.000412704	-0.339154	up
C11orf49	-299.417	503.569	-16.5172	3.7e-05	0.000414028	-0.339646	down
MED12	-615.417	1284.29	-16.513	3.7e-05	0.000414028	-0.33978	down
MAML3	-505.806	531.042	-16.5129	3.7e-05	0.000414028	-0.339782	down
NDUFV1	908.333	1568	16.5117	3.7e-05	0.000414028	-0.339818	up
FGFR3	-1753.42	1824.54	-16.5103	3.7e-05	0.000414028	-0.339864	down
KIF21A	-1144.33	1726.42	-16.5031	3.71e-05	0.000414588	-0.34009	down
ZNF445	-1288.42	1526.96	-16.4977	3.72e-05	0.000414957	-0.340262	down
FKRP	-337.889	555.222	-16.4919	3.72e-05	0.000415359	-0.340443	down
TMEM218	-247.806	353.347	-16.4889	3.73e-05	0.000415461	-0.340538	down
GALK1	185.167	434.639	16.4862	3.73e-05	0.000415527	-0.340623	up
CHD7	-2775.44	4641.94	-16.4833	3.73e-05	0.000415616	-0.340714	down
FOXO1	515.528	594.097	16.4693	3.75e-05	0.000416938	-0.341158	up
ZNF709	-150.278	129.528	-16.4585	3.76e-05	0.00041752	-0.341498	down
NCSTN	-908.611	1982.06	-16.4582	3.76e-05	0.00041752	-0.341509	down
B3GLCT	-263.361	310.236	-16.4578	3.76e-05	0.00041752	-0.341522	down
SLC44A2	-1725.69	2459.18	-16.4329	3.78e-05	0.000420062	-0.342313	down
USP20	-164.5	526.111	-16.43	3.78e-05	0.000420151	-0.342404	down
ATP6V0B	317.333	939.278	16.4128	3.8e-05	0.000421855	-0.342955	up
DUOX1	140.5	78.3056	16.4093	3.81e-05	0.000422016	-0.343066	up
CPXM1	-518.417	1756.88	-16.4069	3.81e-05	0.000422056	-0.343144	down
KCNK5	768.028	740.014	16.4019	3.81e-05	0.00042221	-0.343303	up
SPA17	-202.083	181.042	-16.4014	3.81e-05	0.00042221	-0.34332	down
PDXDC1	737.917	2932.4	16.3925	3.82e-05	0.000422982	-0.343606	up
BTN3A2	106.556	150.889	16.3897	3.83e-05	0.000423065	-0.343696	up
NAP1L3	995.528	2073.18	16.386	3.83e-05	0.000423241	-0.343812	up
2023-09-05	284.111	308.667	16.3761	3.84e-05	0.00042413	-0.34413	up
BEX1	439.306	735.069	16.3701	3.85e-05	0.000424577	-0.344323	up
HEATR6	-472.417	1013.85	-16.3672	3.85e-05	0.000424681	-0.344419	down
ERG28	-705.778	1363.58	-16.3635	3.85e-05	0.000424859	-0.344535	down
MAP2	-2837	1662.89	-16.3578	3.86e-05	0.000425281	-0.344721	down
ARHGEF16	493.222	491.444	16.3555	3.86e-05	0.00042531	-0.344796	up
SLC4A3	120.194	202.597	16.3513	3.86e-05	0.000425547	-0.344929	up
L3MBTL3	-77.1944	714.542	-16.3448	3.87e-05	0.000426064	-0.345141	down
VWA1	440.25	575.292	16.3408	3.88e-05	0.000426284	-0.34527	up
SFXN5	213.861	339.347	16.3283	3.89e-05	0.000427465	-0.345675	up
ADAM17	-489.944	1435.28	-16.3247	3.89e-05	0.000427465	-0.34579	down
HSH2D	80.0556	55.75	16.3243	3.89e-05	0.000427465	-0.345803	up
RMND5B	573.222	672.444	16.319	3.9e-05	0.000427507	-0.345975	up
SLF1	-380	647.944	-16.3184	3.9e-05	0.000427507	-0.345997	down
LYPLA2	1042.83	1703.31	16.3179	3.9e-05	0.000427507	-0.346013	up
PFN1	7637.17	13762.5	16.3124	3.91e-05	0.000427895	-0.346189	up
APEH	1411.64	3077.24	16.3081	3.91e-05	0.000428155	-0.346329	up
AGBL5	-676.944	1694.39	-16.3003	3.92e-05	0.000428821	-0.346583	down
FAM206A	-184.444	272.417	-16.2834	3.94e-05	0.000430086	-0.347135	down
CASZ1	-257.778	381.667	-16.2831	3.94e-05	0.000430086	-0.347145	down
PDPN	1929.78	1490.67	16.2819	3.94e-05	0.000430086	-0.347186	up
DSE	668.806	1162.76	16.2806	3.94e-05	0.000430086	-0.347227	up
RHOD	165.833	202.528	16.2774	3.94e-05	0.000430086	-0.34733	up
RAD51B	-85.0278	88.7361	-16.2772	3.94e-05	0.000430086	-0.347338	down
ANO1	259.444	149.111	16.2531	3.97e-05	0.000432654	-0.348128	up
HSPH1	-1187.61	2759.36	-16.2467	3.98e-05	0.000433158	-0.348336	down
SEMA4C	-1391.19	2927.9	-16.2397	3.98e-05	0.000433609	-0.34857	down
USO1	1014.11	5051.5	16.2389	3.98e-05	0.000433609	-0.348596	up
PIP4K2B	-658.722	2920.03	-16.2237	4e-05	0.00043492	-0.349097	down
TFPI	-788.25	611.375	-16.2234	4e-05	0.00043492	-0.349104	down
SGPP1	127.972	270.208	16.2216	4e-05	0.00043492	-0.349163	up
RPS26	1536.86	2961.71	16.2188	4.01e-05	0.000435012	-0.349255	up
ENTPD1	107.028	229.431	16.2113	4.01e-05	0.000435665	-0.349505	up
FURIN	478.528	1176.35	16.209	4.02e-05	0.000435697	-0.349581	up
ARC	184.972	123.931	16.2058	4.02e-05	0.000435842	-0.349688	up
MRPL44	296.528	1212.1	16.1986	4.03e-05	0.000436292	-0.349926	up
TET1	-2295.11	3118.17	-16.1971	4.03e-05	0.000436292	-0.349975	down
ZIC5	-1615.19	1998.57	-16.196	4.03e-05	0.000436292	-0.350013	down
CDON	-1232.47	1169.88	-16.1928	4.03e-05	0.0004364	-0.350118	down
SCPEP1	149.028	625.625	16.1856	4.04e-05	0.0004364	-0.350357	up
NEFL	432.583	512.042	16.1841	4.04e-05	0.0004364	-0.350406	up
BTG1	-814.139	965.681	-16.1833	4.04e-05	0.0004364	-0.350432	down
FXYD5	872.778	860.833	16.1832	4.04e-05	0.0004364	-0.350435	up
SEZ6	-684.111	508.472	-16.1831	4.04e-05	0.0004364	-0.35044	down
MRPS2	780.194	1366.65	16.176	4.05e-05	0.000436616	-0.350675	up
IFT81	-561.833	802.194	-16.1758	4.05e-05	0.000436616	-0.350681	down
GIPC2	33.0833	19.0417	16.1753	4.05e-05	0.000436616	-0.350699	up
TP53BP1	-2043.56	3069.89	-16.1733	4.05e-05	0.000436617	-0.350766	down
JRK	-521.833	1302	-16.1667	4.06e-05	0.00043684	-0.350986	down
RAC1	936.278	4981.47	16.1663	4.06e-05	0.00043684	-0.351	up
CDCP1	402.278	317.028	16.1655	4.06e-05	0.00043684	-0.351026	up
SRSF12	-243.611	359.694	-16.1603	4.07e-05	0.000437217	-0.351198	down
VTA1	431.583	1353.85	16.1569	4.07e-05	0.00043739	-0.351313	up
EPC2	-358.194	759.569	-16.148	4.08e-05	0.000438208	-0.351609	down
ARAP1	849.917	1301.32	16.1425	4.09e-05	0.000438629	-0.351793	up
STK17A	270.444	348.861	16.1378	4.09e-05	0.000438952	-0.35195	up
GLUD2	-98.6111	75.0278	-16.1192	4.11e-05	0.000440937	-0.352574	down
MAK16	311.028	808.542	16.1124	4.12e-05	0.000441515	-0.352801	up
TARBP1	-733	1048.67	-16.1083	4.13e-05	0.000441539	-0.352941	down
JAM3	-694.194	1551.01	-16.1063	4.13e-05	0.000441539	-0.353006	down
RAI14	1815.28	2447.97	16.1037	4.13e-05	0.000441539	-0.353094	up
SNTB2	-188.083	723.958	-16.103	4.13e-05	0.000441539	-0.353119	down
SQLE	-1382.67	3098.56	-16.1018	4.13e-05	0.000441539	-0.353159	down
FCHSD1	298.194	400.264	16.0997	4.14e-05	0.000441539	-0.353229	up
AP5B1	265.111	718.528	16.0985	4.14e-05	0.000441539	-0.353271	up
SRSF1	-2526.03	9459.01	-16.0953	4.14e-05	0.000441689	-0.353379	down
GNG8	-48.6111	37.9167	-16.0883	4.15e-05	0.000442293	-0.353614	down
NCKAP5L	185.528	616.542	16.0841	4.15e-05	0.000442564	-0.353756	up
KARS	1173.28	4583.47	16.0795	4.16e-05	0.000442887	-0.353912	up
ZC3H12A	178.056	243.306	16.0757	4.16e-05	0.000443103	-0.354039	up
ZNF423	-507.528	1137.35	-16.0703	4.17e-05	0.000443524	-0.354223	down
CALM1	1219.39	4481.25	16.0676	4.17e-05	0.000443608	-0.354313	up
BRD1	-574.972	1387.18	-16.0602	4.18e-05	0.000444276	-0.354565	down
RCN1	-2092.33	4994.39	-16.0524	4.19e-05	0.000444979	-0.354828	down
F11R	3169.61	6174.92	16.0503	4.19e-05	0.000445008	-0.354902	up
DAPK1	1046.97	2442.85	16.0436	4.2e-05	0.000445458	-0.35513	up
CDH1	3834.86	4739.29	16.0427	4.2e-05	0.000445458	-0.35516	up
LOC101927789	-54.1389	35.4028	-16.0402	4.2e-05	0.000445519	-0.355243	down
NPW	78.4444	61.8333	16.0292	4.22e-05	0.00044663	-0.35562	up
ADGRB1	145.806	349.875	16.0224	4.22e-05	0.00044722	-0.355851	up
PIWIL2	38.5	54.75	16.0117	4.24e-05	0.000448278	-0.356216	up
ZNF606	-220.861	355.986	-16.0099	4.24e-05	0.000448278	-0.356278	down
EEF1A2	670.444	585.139	16.001	4.25e-05	0.000449133	-0.356582	up
DUSP23	241.417	324.347	15.9964	4.25e-05	0.000449414	-0.356739	up
COL9A2	-710.389	440.139	-15.9946	4.26e-05	0.000449414	-0.356802	down
COX7C	2708.64	6241.82	15.9929	4.26e-05	0.000449414	-0.356859	up
DGKK	131.083	142.625	15.9882	4.26e-05	0.000449528	-0.35702	up
CLCN2	-269.056	391.583	-15.9882	4.26e-05	0.000449528	-0.357023	down
ZNF195	466.278	1142.25	15.9739	4.28e-05	0.000451055	-0.357514	up
KITLG	432.278	299.833	15.9646	4.29e-05	0.000451966	-0.357834	up
AP1S1	625.333	1021.17	15.9623	4.29e-05	0.000452009	-0.357912	up
ZHX2	367.528	484.375	15.9581	4.3e-05	0.000452293	-0.358057	up
FEZF1	-3343	2314.33	-15.947	4.31e-05	0.000453444	-0.358443	down
ST6GAL1	878.556	2445.22	15.9424	4.32e-05	0.000453778	-0.358602	up
SUPT16H	-786	9751.5	-15.9326	4.33e-05	0.000454758	-0.35894	down
TMEM74	-64.9444	144.028	-15.9303	4.33e-05	0.000454813	-0.359021	down
RBP1	287.028	338.347	15.9223	4.34e-05	0.000455566	-0.359296	up
SPARC	4031.06	7641.92	15.9115	4.36e-05	0.000456682	-0.359672	up
ROBO1	-2789.31	5549.46	-15.9084	4.36e-05	0.000456841	-0.359782	down
ERAP1	-329.861	819.903	-15.9065	4.36e-05	0.000456844	-0.359849	down
CR2	124.972	85.8194	15.8993	4.37e-05	0.000457504	-0.360097	up
NFKBIA	250.611	481.972	15.8967	4.37e-05	0.000457593	-0.360188	up
NRP1	-55.8889	142.778	-15.8911	4.38e-05	0.000458062	-0.360384	down
ERCC8	-94.2778	370.194	-15.8774	4.4e-05	0.000459551	-0.360862	down
UBE2E3	-835.972	1556.43	-15.8674	4.41e-05	0.000460348	-0.361213	down
CEP250	-832.056	1598	-15.8663	4.41e-05	0.000460348	-0.361253	down
ATP1B3	2144.64	3729.43	15.8655	4.41e-05	0.000460348	-0.361281	up
C15orf39	431.194	535.347	15.8533	4.43e-05	0.000461491	-0.361709	up
DNPEP	268.528	700.514	15.8527	4.43e-05	0.000461491	-0.361729	up
STAM	-285.778	884.611	-15.8476	4.43e-05	0.000461901	-0.361908	down
APOL4	-13.5556	6.94444	-15.8317	4.45e-05	0.000463646	-0.362468	down
PCSK9	1593.78	2163.89	15.8302	4.45e-05	0.000463646	-0.362521	up
NOP10	929.694	1738.15	15.8252	4.46e-05	0.000464048	-0.362698	up
MDH2	2741.5	4134.53	15.8189	4.47e-05	0.000464423	-0.36292	up
OLIG1	52.5556	32.3333	15.8185	4.47e-05	0.000464423	-0.362934	up
POU3F1	-883	1030.53	-15.8057	4.48e-05	0.000465739	-0.363389	down
LYSMD1	-157.056	254.917	-15.8046	4.49e-05	0.000465739	-0.363428	down
ZNF793	-248.333	271.167	-15.8017	4.49e-05	0.00046587	-0.36353	down
ADAMTS9	-342.722	241.361	-15.7993	4.49e-05	0.000465941	-0.363616	down
CCDC160	-741.5	450.75	-15.7934	4.5e-05	0.000466455	-0.363824	down
RNF111	-524.333	780.417	-15.7846	4.51e-05	0.000467186	-0.364136	down
ALG1	113.139	464.708	15.784	4.51e-05	0.000467186	-0.364157	up
FJX1	-1122.11	853.667	-15.7792	4.52e-05	0.000467571	-0.364329	down
AATF	218.361	1027.21	15.7725	4.53e-05	0.000468205	-0.364569	up
COL6A2	1457.47	1736.88	15.764	4.54e-05	0.000469067	-0.364872	up
AGPAT4	-291.833	1070	-15.756	4.55e-05	0.000469865	-0.365156	down
CDK19	-418.5	422.472	-15.7423	4.56e-05	0.00047141	-0.365646	down
KLF3	-243.5	635.25	-15.7384	4.57e-05	0.000471677	-0.365785	down
COL5A1	-327.722	768.028	-15.7353	4.57e-05	0.00047184	-0.365896	down
CCAR1	-1242.67	3177.56	-15.7276	4.58e-05	0.0004724	-0.366175	down
TEX2	-273.444	607	-15.7274	4.58e-05	0.0004724	-0.366182	down
FABP5	851.889	1373.67	15.7217	4.59e-05	0.000472902	-0.366385	up
ASCC3	3036.75	4193.24	15.7151	4.6e-05	0.000473525	-0.366622	up
CDC42EP1	193.222	175.778	15.7093	4.61e-05	0.000473841	-0.36683	up
RSL1D1	1203.22	4225.83	15.7076	4.61e-05	0.000473841	-0.366894	up
APP	4818.89	19111.9	15.7072	4.61e-05	0.000473841	-0.366908	up
CGGBP1	-1217.03	3406.79	-15.7054	4.61e-05	0.000473841	-0.366974	down
RAP2A	-321.306	1436.26	-15.7008	4.62e-05	0.000474203	-0.367139	down
SKIL	596.25	974.958	15.6972	4.62e-05	0.000474225	-0.367267	up
EDA2R	433.444	567.528	15.6969	4.62e-05	0.000474225	-0.367278	up
MXD1	-160.306	145.208	-15.6919	4.63e-05	0.000474648	-0.367459	down
BCL11A	176.639	160.292	15.6898	4.63e-05	0.000474686	-0.367536	up
NOP58	647.444	1962	15.6845	4.64e-05	0.000475144	-0.367727	up
TTLL6	-171.417	215.875	-15.6561	4.67e-05	0.00047868	-0.368757	down
EIF2AK2	1075.36	2359.15	15.6473	4.69e-05	0.000479623	-0.369079	up
PDE10A	-135.056	137.583	-15.631	4.71e-05	0.00048144	-0.369671	down
LDLRAD3	-554.5	753.472	-15.6301	4.71e-05	0.00048144	-0.369705	down
PCDH7	-576	480.694	-15.6234	4.72e-05	0.000481877	-0.36995	down
ASRGL1	-236.472	548.375	-15.6225	4.72e-05	0.000481877	-0.369982	down
CCNL1	-418.833	1865.58	-15.6214	4.72e-05	0.000481877	-0.370023	down
ZIC1	-50.5833	27.9583	-15.6155	4.73e-05	0.000482428	-0.370239	down
SCMH1	-163.5	484.25	-15.607	4.74e-05	0.000483146	-0.37055	down
CHCHD4	257.944	233.306	15.6066	4.74e-05	0.000483146	-0.370566	up
ZNF469	95.2222	65.6111	15.6	4.75e-05	0.000483784	-0.370806	up
CDC42SE2	-574.611	1180.86	-15.5979	4.75e-05	0.000483827	-0.370884	down
PLA2G12A	504.083	692.319	15.5887	4.76e-05	0.000484834	-0.371223	up
PLEKHG6	324.611	436.361	15.5803	4.78e-05	0.000485497	-0.371533	up
FERMT3	22.2778	19.9167	15.5802	4.78e-05	0.000485497	-0.371535	up
SLC7A3	745.583	1341.62	15.5644	4.8e-05	0.000487413	-0.372119	up
DZIP1	-570	1765.11	-15.5582	4.81e-05	0.000488017	-0.372349	down
TOGARAM2	-146.139	124.347	-15.5547	4.81e-05	0.000488201	-0.372476	down
TES	618.889	552.194	15.5532	4.81e-05	0.000488201	-0.372532	up
KLHDC7A	1454.11	779.694	15.5497	4.82e-05	0.000488439	-0.372662	up
SERPING1	-651.694	968.208	-15.5433	4.83e-05	0.000488894	-0.3729	down
IFI27L1	-238.278	357.806	-15.5428	4.83e-05	0.000488894	-0.372918	down
VWA2	48.2778	55.1944	15.5329	4.84e-05	0.000490008	-0.373285	up
ADGRG1	-165.056	126.417	-15.5297	4.84e-05	0.000490206	-0.373405	down
C6orf106	715.528	3076.26	15.5159	4.86e-05	0.000491727	-0.373918	up
BCL7A	-438.444	653.889	-15.5151	4.86e-05	0.000491727	-0.373947	down
CYP20A1	-124.694	327.403	-15.5062	4.88e-05	0.000492716	-0.37428	down
SMAD2	-829.972	1794.65	-15.5007	4.88e-05	0.000493235	-0.374486	down
CDH9	-702.167	358.139	-15.4971	4.89e-05	0.000493487	-0.37462	down
ITGB1	3117.22	7738.89	15.4898	4.9e-05	0.00049426	-0.374894	up
CEP295	-463.111	877.083	-15.4857	4.9e-05	0.000494369	-0.375044	down
ESPL1	-750.083	1619.99	-15.4854	4.9e-05	0.000494369	-0.375057	down
TMSB15A	-1185.72	1253.08	-15.4804	4.91e-05	0.000494822	-0.375245	down
GAS7	827.556	537.778	15.4736	4.92e-05	0.000495519	-0.375499	up
NEURL1B	-291	555.75	-15.4705	4.93e-05	0.00049559	-0.375615	down
SLC6A8	-2224.06	3351.19	-15.4696	4.93e-05	0.00049559	-0.375651	down
DKC1	1171.36	2551.71	15.4672	4.93e-05	0.000495645	-0.375742	up
CA4	-57.3889	58.6944	-15.4656	4.93e-05	0.000495645	-0.375799	down
SEZ6L	-44.6111	37.25	-15.4574	4.94e-05	0.00049655	-0.376108	down
SPART	1186.47	1840.1	15.4516	4.95e-05	0.000497123	-0.376329	up
LRRC4C	-135.944	101.417	-15.436	4.97e-05	0.000499066	-0.376915	down
PEX1	385.583	1107.82	15.434	4.98e-05	0.000499099	-0.37699	up
KCND2	161.056	130.194	15.4304	4.98e-05	0.00049936	-0.377127	up
HSD17B7	-240.75	434.681	-15.4284	4.98e-05	0.000499361	-0.377204	down
[truncated: 18,029 more rows]

## Sheet: allDiff_E6Sb_VS_E8
	logFC	AveExpr	t	P.Value	adj.P.Val	B	significant
GAPDH	-11379.2	73081.6	-26105.6	2.33e-19	4.66e-15	0.385293	down
EEF2	6592	75475.2	15123.1	2.63e-18	2.63e-14	0.385293	up
HMGA1	5002.83	41131.6	11477.3	8.96e-18	5.98e-14	0.385292	up
ZNF395	-1422.28	1868.78	-101.136	1.21e-08	5.75e-05	0.375373	down
CER1	-125.222	63	-95.9241	1.53e-08	5.75e-05	0.374269	down
PCNA	1705.22	4318.61	93.4363	1.72e-08	5.75e-05	0.373675	up
TTLL12	930.056	2815.53	68.5989	6.8e-08	0.000194432	0.363788	up
ANKZF1	-1797.33	1947.89	-64.0343	9.23e-08	0.000230968	0.36063	down
PTPN5	215.944	257.861	60.7674	1.16e-07	0.000238969	0.357924	up
NPEPPS	-442.306	2685.46	-59.3107	1.3e-07	0.000238969	0.356572	down
DDIT4	-7457.22	5194.44	-58.4701	1.38e-07	0.000238969	0.355746	down
FJX1	101.25	222.264	56.9893	1.55e-07	0.000238969	0.354202	up
MAP3K9	-1534.56	1782.44	-56.9615	1.55e-07	0.000238969	0.354172	down
TET1	-2746.97	3265.74	-54.8287	1.84e-07	0.000262854	0.351722	down
RLF	-986.306	1515.12	-53.4162	2.06e-07	0.000271242	0.349938	down
GBE1	-495.056	658.889	-52.8283	2.17e-07	0.000271242	0.349153	down
RASEF	-508.639	446.597	-49.3955	2.92e-07	0.000300388	0.344004	down
MYO9B	558.667	1737.14	48.9151	3.05e-07	0.000300388	0.343196	up
RAP2A	-827.639	1619.29	-48.1067	3.28e-07	0.000300388	0.341784	down
FOXB1	-157.472	94.2917	-48.0485	3.3e-07	0.000300388	0.341679	down
FGD6	-1239.86	1880.99	-47.5009	3.47e-07	0.000300388	0.340678	down
RPS4X	5777.83	36822.6	47.2689	3.55e-07	0.000300388	0.340244	up
SLC2A3	-18440.1	28326.9	-46.8493	3.69e-07	0.000300388	0.339441	down
EFNA4	-250.944	374.306	-46.5276	3.81e-07	0.000300388	0.338812	down
LNPK	-631.111	645.444	-45.9248	4.03e-07	0.000300388	0.337597	down
PITPNM1	130.472	789.042	45.8993	4.04e-07	0.000300388	0.337544	up
ZNF12	-516.361	1028.74	-45.8837	4.05e-07	0.000300388	0.337512	down
ZNF664	829.028	2333.24	45.3514	4.26e-07	0.000305048	0.336397	up
HK2	-5688.31	5169.68	-44.8244	4.49e-07	0.000310199	0.335253	down
TBC1D2	-282.667	295.333	-43.6656	5.04e-07	0.000336798	0.332594	down
FDXR	344.694	573.903	42.7248	5.56e-07	0.000350109	0.330277	up
SESN2	278.861	571.292	42.1253	5.92e-07	0.000350109	0.32872	up
FGD3	57.25	60.4306	42.1147	5.92e-07	0.000350109	0.328692	up
YTHDF2	1114.67	2557.94	41.8028	6.12e-07	0.000350109	0.327855	up
ATF4	3328.94	5891.42	41.5514	6.29e-07	0.000350109	0.327167	up
SBF1	929	2153.56	41.0557	6.63e-07	0.000350109	0.325774	up
NUCKS1	-5351.67	27554.1	-41.0451	6.64e-07	0.000350109	0.325744	down
SRC	281.722	816.611	41.0385	6.64e-07	0.000350109	0.325725	up
STC2	-1193.61	1731.08	-40.0993	7.36e-07	0.000366532	0.322941	down
FOXL1	-38.6667	28.2222	-39.5875	7.79e-07	0.000366532	0.321342	down
RPL7L1	1045.89	2870.39	39.5826	7.8e-07	0.000366532	0.321327	up
SRSF6	2105.17	2711.89	39.5104	7.86e-07	0.000366532	0.321096	up
RPS11	3763.67	23719.3	39.4996	7.87e-07	0.000366532	0.321061	up
LMO3	-497.972	300.375	-38.8224	8.5e-07	0.000386737	0.318835	down
TRIM22	1731.81	2099.15	38.3492	8.97e-07	0.000390274	0.31721	up
APAF1	-664.361	1031.99	-38.115	9.22e-07	0.000390274	0.316384	down
CLK1	-900.972	819.319	-38.0949	9.24e-07	0.000390274	0.316312	down
ERO1A	-1602.92	2045.79	-37.917	9.43e-07	0.000390274	0.315674	down
TRNP1	210	448.694	37.8133	9.55e-07	0.000390274	0.315298	up
HSPA8	-19945.9	40643.5	-37.5997	9.79e-07	0.000392194	0.314513	down
SKIL	-1234.11	1820.94	-37.2058	1.03e-06	0.000402874	0.313031	down
KDM3A	-2553.47	2731.32	-36.8163	1.07e-06	0.000413989	0.311519	down
RSBN1	-536.889	768.861	-36.5211	1.11e-06	0.00041503	0.310342	down
CD1D	-86.6111	87.4167	-36.4758	1.12e-06	0.00041503	0.310159	down
FANCM	-228.472	368.431	-36.3327	1.14e-06	0.00041503	0.309576	down
SLC1A1	-539.417	808.347	-35.9341	1.2e-06	0.000428035	0.307916	down
BHLHE40	-1973.53	1100.51	-35.5598	1.25e-06	0.00043717	0.306308	down
AP2B1	-1455.22	7347.78	-35.4811	1.27e-06	0.00043717	0.305964	down
GFPT2	1008.28	2869.47	34.9569	1.35e-06	0.000459054	0.303611	up
SYT7	701.889	912.833	34.7129	1.39e-06	0.000463996	0.30248	up
HILPDA	-1061.17	983.778	-34.374	1.46e-06	0.000463996	0.30087	down
SFRP1	7594.5	11452.8	34.3397	1.46e-06	0.000463996	0.300705	up
AGER	52.7222	95.5278	34.2601	1.48e-06	0.000463996	0.300319	up
ZDBF2	-914.028	1562.4	-34.238	1.48e-06	0.000463996	0.300211	down
RAB1A	623.444	2910.11	33.9176	1.55e-06	0.000476288	0.298627	up
PRDM4	140.694	541.708	33.7627	1.58e-06	0.000478675	0.297846	up
LRRC58	-1059.86	1899.49	-33.4326	1.65e-06	0.000489262	0.296146	down
ESRP1	-1268.94	3755.69	-33.3707	1.66e-06	0.000489262	0.295821	down
DNAJC13	-505.806	1542.01	-33.2316	1.69e-06	0.000491175	0.295086	down
TYMSOS	214.333	283.111	32.983	1.75e-06	0.000500523	0.29375	up
ADAMTS20	-505.722	611.806	-32.6988	1.82e-06	0.000509328	0.292184	down
GSTCD	-416.556	724.694	-32.6018	1.84e-06	0.000509328	0.291641	down
FUT11	-558.722	543.944	-32.5435	1.86e-06	0.000509328	0.291313	down
GPC6	-1238.47	914.403	-32.3701	1.9e-06	0.000512147	0.290325	down
BBS9	1585.47	1665.54	32.3052	1.92e-06	0.000512147	0.289951	up
ARHGEF4	273.917	526.069	32.0811	1.98e-06	0.000512524	0.288644	up
KDM7A	-1484.61	1465.81	-32.0561	1.98e-06	0.000512524	0.288496	down
KIF17	99.6944	135.403	31.9403	2.02e-06	0.000512524	0.287809	up
RPL7A	4569.33	31649	31.923	2.02e-06	0.000512524	0.287705	up
NINJ1	520.944	777.889	31.5945	2.12e-06	0.000524274	0.285711	up
FEM1A	329.194	777.597	31.5811	2.12e-06	0.000524274	0.285628	up
LRAT	-348.944	299	-31.3309	2.2e-06	0.00053433	0.284066	down
DEGS1	424.806	866.681	31.2731	2.21e-06	0.00053433	0.2837	up
THBS2	-951.944	1180.69	-31.166	2.25e-06	0.00053605	0.283017	down
TTC21B	-401.361	963.125	-30.7375	2.39e-06	0.00056322	0.280213	down
STOX2	-641.25	470.319	-30.5745	2.45e-06	0.000569923	0.279117	down
SLC16A7	-92.8333	144.583	-30.3363	2.53e-06	0.000578535	0.277483	down
TPR	-2089.17	8107.92	-30.1943	2.59e-06	0.000578535	0.276492	down
MTA2	908.694	2338.04	30.1637	2.6e-06	0.000578535	0.276277	up
DDX11	296.056	1284.47	30.1597	2.6e-06	0.000578535	0.276248	up
AMOTL2	1412.47	1364.1	29.9465	2.68e-06	0.0005861	0.274729	up
PNRC1	-299.833	466.444	-29.9223	2.69e-06	0.0005861	0.274554	down
IMPAD1	-2066.42	2446.29	-29.6187	2.82e-06	0.000601109	0.272331	down
WARS	-604.5	1906.36	-29.4357	2.89e-06	0.000601109	0.270958	down
PREX2	-870.556	1408.83	-29.3887	2.92e-06	0.000601109	0.270602	down
CCAR1	-2100.28	3498.03	-29.3701	2.92e-06	0.000601109	0.27046	down
CRMP1	414.111	2169.33	29.3675	2.92e-06	0.000601109	0.27044	up
FASTKD5	274.722	627.917	29.263	2.97e-06	0.000601109	0.269639	up
PHTF1	-247.056	526	-29.2628	2.97e-06	0.000601109	0.269638	down
DDX28	263.028	354.597	28.9488	3.12e-06	0.000621029	0.267183	up
LDHA	-13762	22471.7	-28.8722	3.15e-06	0.000621029	0.266572	down
PMEL	677.194	2133.74	28.7618	3.21e-06	0.000621029	0.265683	up
RC3H1	-201.556	486.556	-28.742	3.22e-06	0.000621029	0.265523	down
ARRDC2	-251.944	338.194	-28.7262	3.22e-06	0.000621029	0.265394	down
PITHD1	353.639	977.958	28.4612	3.36e-06	0.000640858	0.263213	up
RNMT	-987.917	3255.49	-28.2539	3.47e-06	0.000650761	0.261465	down
NANOG	-638.75	1175.9	-28.2419	3.48e-06	0.000650761	0.261363	down
UBE2O	-700.667	1907.89	-28.0917	3.56e-06	0.000654377	0.260071	down
SRSF7	3740.81	4274.93	28.0402	3.59e-06	0.000654377	0.259624	up
HAS1	-35.7778	40	-28.0308	3.59e-06	0.000654377	0.259542	down
ZNF185	268.389	360.778	27.9183	3.66e-06	0.000660114	0.258555	up
DLAT	-412.722	1723.81	-27.5584	3.87e-06	0.000691603	0.25532	down
MAPK8IP1	363.611	843.556	27.5143	3.9e-06	0.000691603	0.254916	up
GRID2	-609.278	959.639	-27.3072	4.03e-06	0.000707569	0.25299	down
TET2	-201.861	291.208	-27.2642	4.06e-06	0.000707569	0.252585	down
ANP32E	-2257.22	5282.5	-27.1629	4.13e-06	0.000708442	0.251623	down
ANKRD12	-416.778	1282.72	-27.1506	4.14e-06	0.000708442	0.251505	down
OSBPL10	-333.361	989.597	-27.0585	4.2e-06	0.000709086	0.25062	down
WDR45B	-1582.33	3689.5	-27.0357	4.22e-06	0.000709086	0.2504	down
AEN	2222.53	3426.12	26.9822	4.25e-06	0.000709086	0.249881	up
NODAL	-186.861	139.736	-26.913	4.3e-06	0.000709086	0.249205	down
YEATS2	-1386.25	3064.38	-26.8892	4.32e-06	0.000709086	0.248972	down
SZRD1	525.361	2756.32	26.7996	4.38e-06	0.000713779	0.248086	up
ZNF649	193.667	405.778	26.7465	4.42e-06	0.000714259	0.247558	up
PPP2R1B	-1041.47	2028.49	-26.5604	4.56e-06	0.000730757	0.245681	down
PFKFB4	-1616.64	1333.6	-26.4288	4.66e-06	0.000741042	0.244332	down
CLK3	-562.472	834.514	-26.1487	4.89e-06	0.000770665	0.241394	down
FGFR1	4536.94	9372.08	26.0199	4.99e-06	0.000778829	0.240012	up
DNAJC9	255.444	805.167	25.9549	5.05e-06	0.000778829	0.239308	up
EIF5	2006.06	4424.81	25.948	5.06e-06	0.000778829	0.239232	up
CLK4	-253.694	287.181	-25.904	5.09e-06	0.000778829	0.238752	down
DHCR24	-1251.22	8662.5	-25.8287	5.16e-06	0.000782933	0.237925	down
PLCD3	157.583	485.014	25.749	5.23e-06	0.000787727	0.237042	up
SMIM3	-1373.64	1961.07	-25.6387	5.33e-06	0.000796831	0.235805	down
SUSD4	80.3333	105.611	25.5567	5.41e-06	0.000802194	0.234878	up
TDRP	432.75	1926.26	25.3982	5.56e-06	0.000810955	0.233058	up
HEXDC	141.583	252.264	25.3921	5.56e-06	0.000810955	0.232988	up
TGIF1	982.278	2399.5	25.3675	5.59e-06	0.000810955	0.232702	up
IGSF8	400.167	1355.92	25.3054	5.65e-06	0.000811871	0.231978	up
SP4	-241.417	696.292	-25.2785	5.68e-06	0.000811871	0.231663	down
NEXMIF	-105.917	129.792	-25.1908	5.76e-06	0.000818581	0.230629	down
GRIP2	177.75	205.486	25.1131	5.84e-06	0.000822552	0.229703	up
LRRN1	2687.94	5387.06	24.9935	5.97e-06	0.000822552	0.228263	up
PDE5A	-546.917	1125.51	-24.9549	6.01e-06	0.000822552	0.227794	down
NID2	134.417	244.458	24.9421	6.02e-06	0.000822552	0.227638	up
TSPAN11	367.778	243.667	24.9372	6.03e-06	0.000822552	0.227579	up
MCM7	1453.36	6091.49	24.8951	6.07e-06	0.000822552	0.227064	up
HSPA5	-4319.61	9875.64	-24.8888	6.08e-06	0.000822552	0.226986	down
ZNF134	420.389	1425.28	24.8227	6.15e-06	0.000826679	0.226172	up
BLOC1S6	-194.389	922.833	-24.7144	6.27e-06	0.000830232	0.224825	down
SLC8A3	-266.222	233.167	-24.6979	6.29e-06	0.000830232	0.224617	down
PSMG3	180.694	597.514	24.6179	6.38e-06	0.000830232	0.22361	up
PTAR1	-1107.11	6823.44	-24.6102	6.39e-06	0.000830232	0.223512	down
RBM38	644.333	1364.22	24.5943	6.41e-06	0.000830232	0.22331	up
INPP5F	691.833	3144.03	24.5623	6.44e-06	0.000830232	0.222904	up
ZDHHC22	-629.417	888.431	-24.5422	6.47e-06	0.000830232	0.222647	down
PIK3C2A	-1653.03	3926.71	-24.4811	6.54e-06	0.000834067	0.221864	down
DCLK1	1658.5	2285.83	24.4315	6.6e-06	0.000835327	0.221224	up
IER3	-1303.22	1091.22	-24.3867	6.65e-06	0.000835327	0.220643	down
ICAM3	-253.083	417.236	-24.3681	6.67e-06	0.000835327	0.2204	down
SLC19A2	-302.778	1065.31	-24.0745	7.04e-06	0.000862778	0.216507	down
PAICS	-1322.28	15061.6	-24.0522	7.07e-06	0.000862778	0.216206	down
PCDH10	-3864.53	3660.9	-24.0237	7.11e-06	0.000862778	0.21582	down
CYP2B6	-279.611	228.694	-24.0015	7.14e-06	0.000862778	0.215518	down
UGT3A1	66.3333	156.833	23.9835	7.16e-06	0.000862778	0.215272	up
SLC35A4	382.306	892.931	23.974	7.17e-06	0.000862778	0.215143	up
PRKAB1	283.722	423.972	23.9568	7.19e-06	0.000862778	0.214908	up
RAPGEF6	-383.472	753.097	-23.8312	7.36e-06	0.000876475	0.213176	down
CCNG2	-967.333	810.139	-23.8066	7.4e-06	0.000876475	0.212834	down
ING1	-239.917	631.986	-23.7754	7.44e-06	0.000876475	0.212399	down
MDM1	-141.056	268.861	-23.6969	7.55e-06	0.000876961	0.211296	down
ARHGEF19	445.528	758.819	23.6787	7.57e-06	0.000876961	0.211038	up
SRSF10	1348.53	4222.62	23.6784	7.58e-06	0.000876961	0.211035	up
VEGFA	-445.694	1124.35	-23.5736	7.72e-06	0.00088916	0.209543	down
MTFP1	-500.472	1069.93	-23.5199	7.8e-06	0.000890542	0.208772	down
BAG2	-64.9167	297.597	-23.5044	7.83e-06	0.000890542	0.208547	down
VASH2	-1014.42	3258.79	-23.4729	7.87e-06	0.000890757	0.208092	down
SEMA6D	158.333	124.5	23.3943	7.99e-06	0.000896387	0.206947	up
HSDL1	-396.417	1499.4	-23.3799	8.01e-06	0.000896387	0.206735	down
ARL6IP5	164.528	952.153	23.3029	8.13e-06	0.000904469	0.205601	up
CORO2A	-2195.61	2625.53	-23.2704	8.18e-06	0.00090504	0.205118	down
RBM12	2312.61	2420.25	23.2028	8.28e-06	0.000910679	0.20411	up
PCDH20	-78.8611	119.625	-23.1798	8.32e-06	0.000910679	0.203765	down
DUOX2	-257.889	174.111	-23.0711	8.5e-06	0.00091419	0.202121	down
HES1	-251.611	313.25	-23.0604	8.51e-06	0.00091419	0.201957	down
MAP3K2	-572.361	894.319	-22.9909	8.63e-06	0.00091419	0.200892	down
SEMA3F	-572.944	1215.83	-22.9768	8.65e-06	0.00091419	0.200676	down
PCYT1B	-498.583	1127.43	-22.9561	8.68e-06	0.00091419	0.200357	down
KIF4A	-540.806	1735.29	-22.9548	8.69e-06	0.00091419	0.200337	down
SMAD2	-216.333	1413.67	-22.9481	8.7e-06	0.00091419	0.200233	down
TMEM98	315.472	1069.79	22.9184	8.75e-06	0.00091419	0.199773	up
AXL	545.583	1075.82	22.909	8.76e-06	0.00091419	0.199627	up
KLF10	-283.25	561.542	-22.8598	8.85e-06	0.000918125	0.19886	down
INPP5D	428.111	591.139	22.7952	8.96e-06	0.00092172	0.197847	up
RNF130	267.972	1721.24	22.7862	8.97e-06	0.00092172	0.197705	up
RYBP	-643.917	1884.46	-22.7162	9.1e-06	0.000928167	0.196595	down
BRSK2	125.75	648.208	22.6826	9.16e-06	0.000928167	0.196059	up
NAMPT	-1896.33	3396	-22.6717	9.18e-06	0.000928167	0.195885	down
GPRIN2	531.667	685.333	22.614	9.28e-06	0.000929948	0.194958	up
CKAP5	-1673.89	9961.5	-22.6103	9.29e-06	0.000929948	0.194898	down
WSB2	-280.667	889.056	-22.4933	9.5e-06	0.00094673	0.192999	down
RGMA	717.306	857.042	22.4597	9.56e-06	0.000948283	0.192447	up
NPTX2	376.306	439.014	22.4136	9.65e-06	0.0009522	0.191687	up
NEFM	-1731.72	1399.31	-22.3683	9.74e-06	0.000956015	0.190937	down
FGFR3	529.722	627.556	22.2362	1e-05	0.000976115	0.188723	up
ARHGAP28	-404.028	489.292	-22.1979	1.01e-05	0.000976115	0.188073	down
CACNA1H	591.028	961.375	22.1873	1.01e-05	0.000976115	0.187893	up
AGPAT5	-1157.56	2603.44	-22.1653	1.01e-05	0.000976115	0.187517	down
ZMYND19	344.528	795.625	22.1341	1.02e-05	0.000977497	0.186984	up
SECISBP2L	-381.333	1267.53	-22.0589	1.04e-05	0.000979775	0.18569	down
DST	-5064	8028.83	-22.0551	1.04e-05	0.000979775	0.185624	down
ADAM33	100	141.444	22.051	1.04e-05	0.000979775	0.185554	up
SELENOI	-1009.86	2551.18	-21.9863	1.05e-05	0.000987894	0.184429	down
PCLO	-142.694	220.458	-21.9183	1.07e-05	0.000996807	0.183237	down
JPH4	428.833	1274.08	21.8913	1.07e-05	0.000997578	0.18276	up
AHCTF1	-941.167	2476.36	-21.831	1.08e-05	0.00100499	0.181692	down
RIPOR2	1342.56	1318.14	21.7837	1.09e-05	0.00100499	0.180846	up
NOL3	-258.667	237	-21.7794	1.1e-05	0.00100499	0.180769	down
LIPG	-187.472	227.958	-21.7422	1.1e-05	0.00100499	0.180101	down
SDCCAG3	350.028	1269.57	21.7409	1.1e-05	0.00100499	0.180077	up
ZFP42	1172.28	3164.31	21.6273	1.13e-05	0.00101994	0.178017	up
PTBP2	-472.833	1066.58	-21.6237	1.13e-05	0.00101994	0.177951	down
MAT2A	2150.92	3649.21	21.6016	1.14e-05	0.00101996	0.177546	up
PPP1R3C	-206.389	153.972	-21.5775	1.14e-05	0.00102042	0.177102	down
ZNF292	-826.083	2231.49	-21.4796	1.16e-05	0.00102698	0.17529	down
MGEA5	482.444	5137.39	21.4382	1.17e-05	0.00102698	0.174516	up
RASL10B	324.222	550.917	21.4339	1.18e-05	0.00102698	0.174436	up
GJA1	2968.78	17541.3	21.4283	1.18e-05	0.00102698	0.174331	up
WDR72	296.194	488.764	21.4273	1.18e-05	0.00102698	0.174312	up
KLHL14	-112.222	129.167	-21.3966	1.18e-05	0.00102698	0.173734	down
COTL1	1360.44	2344.78	21.3764	1.19e-05	0.00102698	0.173354	up
DBR1	75.4444	372.5	21.3694	1.19e-05	0.00102698	0.173221	up
CCSAP	-1076.19	1400.74	-21.3545	1.19e-05	0.00102698	0.172938	down
PPM1B	653.528	2842.1	21.3335	1.2e-05	0.00102701	0.172541	up
ZBTB9	149.417	480.375	21.1818	1.24e-05	0.00105397	0.16963	up
PLAGL2	334.222	890.111	21.1676	1.24e-05	0.00105397	0.169352	up
GLS2	204.833	568.722	21.1374	1.25e-05	0.00105615	0.168765	up
U2AF2	-1495.22	4110.56	-21.0721	1.27e-05	0.0010582	0.167487	down
RPE	-378.222	1459.06	-21.0721	1.27e-05	0.0010582	0.167486	down
FAM84B	951.556	1502.92	21.049	1.27e-05	0.0010582	0.167031	up
SRSF5	2857.64	5141.12	21.048	1.27e-05	0.0010582	0.167011	up
JMJD1C	-1302.83	7121.47	-21.0279	1.28e-05	0.00105827	0.166615	down
ASB13	100.444	375.556	20.957	1.3e-05	0.00106971	0.165206	up
RASGRF2	-371.361	259.236	-20.9336	1.3e-05	0.00107059	0.164736	down
PGM2L1	-694.917	1289.1	-20.8637	1.32e-05	0.00108204	0.163331	down
CCDC47	-542	2408.56	-20.7792	1.35e-05	0.00109097	0.161611	down
USP53	-636.806	847.403	-20.7766	1.35e-05	0.00109097	0.161558	down
CAPN15	403.528	1626.49	20.7674	1.35e-05	0.00109097	0.161369	up
RIOK3	-699.806	909.097	-20.7259	1.36e-05	0.0010962	0.160517	down
CHD1L	-642.306	2201.85	-20.6802	1.38e-05	0.00109637	0.159572	down
KIDINS220	-403.917	1930.71	-20.6317	1.39e-05	0.00109637	0.158563	down
IER2	558.667	1635.83	20.6153	1.4e-05	0.00109637	0.15822	up
MUC4	79.0556	97.25	20.5988	1.4e-05	0.00109637	0.157875	up
FAM57A	-200.028	585.042	-20.5539	1.41e-05	0.00109637	0.15693	down
ACIN1	1673.11	5728.44	20.5468	1.42e-05	0.00109637	0.156782	up
WASHC2A	-403.194	1105.18	-20.5454	1.42e-05	0.00109637	0.156752	down
CYR61	1484.94	1679.53	20.5349	1.42e-05	0.00109637	0.156529	up
LPAR6	-221.278	139.306	-20.516	1.43e-05	0.00109637	0.15613	down
ERCC2	803.75	1682.99	20.4563	1.44e-05	0.00109637	0.154858	up
C1orf109	124.361	462.847	20.4342	1.45e-05	0.00109637	0.154385	up
DNAJC6	-297.417	259.597	-20.381	1.47e-05	0.00109637	0.153241	down
ACSL3	-1372.03	3268.57	-20.3403	1.48e-05	0.00109637	0.152359	down
C4orf3	-1147.11	2139.61	-20.3124	1.49e-05	0.00109637	0.151751	down
PSPC1	671.528	1211.49	20.2848	1.5e-05	0.00109637	0.151148	up
ETS1	-632.917	798.125	-20.2707	1.5e-05	0.00109637	0.15084	down
CENPI	-384.639	751.403	-20.2586	1.51e-05	0.00109637	0.150575	down
CACNG8	438.167	428.028	20.2537	1.51e-05	0.00109637	0.150467	up
SEC24B	-556.667	1219.25	-20.2277	1.52e-05	0.00109637	0.149894	down
PTP4A1	679.528	2301.1	20.2077	1.52e-05	0.00109637	0.149453	up
INAFM2	-368.333	877.111	-20.1905	1.53e-05	0.00109637	0.149073	down
GPD2	-698.139	2047.85	-20.1871	1.53e-05	0.00109637	0.148997	down
HSP90B1	-3892.67	26326	-20.1847	1.53e-05	0.00109637	0.148944	down
MFN2	414.306	1794.57	20.1747	1.53e-05	0.00109637	0.148722	up
NECTIN2	973.944	2540.64	20.1661	1.54e-05	0.00109637	0.14853	up
COL4A5	401.333	1671.83	20.1641	1.54e-05	0.00109637	0.148486	up
NQO1	-515.5	919.472	-20.1187	1.55e-05	0.00109637	0.147472	down
UNG	767.389	2466	20.1181	1.55e-05	0.00109637	0.147458	up
KDM6B	-617.694	817.153	-20.1016	1.56e-05	0.00109637	0.147089	down
TARDBP	-1954	6317.78	-20.0909	1.56e-05	0.00109637	0.146848	down
RBMS3	-84.3889	71.1944	-20.0846	1.57e-05	0.00109637	0.146706	down
SCPEP1	-162	735.833	-20.0806	1.57e-05	0.00109637	0.146617	down
ZNF571	-37.3889	79.9722	-20.0762	1.57e-05	0.00109637	0.146518	down
ARRB2	312.083	1083.6	20.0692	1.57e-05	0.00109637	0.14636	up
TSPYL1	326.194	1425.82	20.062	1.57e-05	0.00109637	0.146198	up
BNIP3L	-1088.06	2778.39	-20.0339	1.58e-05	0.00109637	0.145563	down
ACBD7	177.222	558.556	20.0283	1.58e-05	0.00109637	0.145434	up
ZNF654	-274.278	360.611	-20.0264	1.59e-05	0.00109637	0.145393	down
PDZRN3	592	794.889	20.0223	1.59e-05	0.00109637	0.145298	up
PLOD2	-3287.67	3039.78	-20.0156	1.59e-05	0.00109637	0.145147	down
BHLHE41	-661.194	358.042	-19.9913	1.6e-05	0.00109637	0.144595	down
UPK1A	-139.306	133.931	-19.9725	1.6e-05	0.00109637	0.144164	down
E2F1	245.611	627.861	19.9692	1.61e-05	0.00109637	0.144091	up
USP37	-469.694	882.375	-19.9607	1.61e-05	0.00109637	0.143894	down
HAS2	-262.139	244.097	-19.952	1.61e-05	0.00109637	0.143695	down
LPL	-592.639	615.208	-19.9425	1.61e-05	0.00109637	0.143478	down
PRRT3	133.556	147.889	19.9092	1.63e-05	0.00109833	0.142712	up
HIVEP2	-639.389	844.306	-19.8928	1.63e-05	0.00109833	0.142333	down
SIN3B	484.25	1648.21	19.8887	1.63e-05	0.00109833	0.142238	up
MUM1L1	-84.9167	111.014	-19.859	1.65e-05	0.00109848	0.14155	down
RND2	772.25	1555.38	19.8579	1.65e-05	0.00109848	0.141524	up
TPP2	-650.556	2085.11	-19.8324	1.65e-05	0.00110102	0.140933	down
DNAJB5	623.75	1506.49	19.7279	1.69e-05	0.0011232	0.138477	up
GALNT7	-819.861	2338.93	-19.7095	1.7e-05	0.0011232	0.138043	down
HMMR	-689.167	1962.56	-19.6666	1.72e-05	0.0011232	0.137023	down
RHOU	-298.778	536.667	-19.6521	1.72e-05	0.0011232	0.136677	down
SUCO	-572.389	2352.19	-19.6376	1.73e-05	0.0011232	0.13633	down
ETV1	-1091.08	2228.96	-19.6374	1.73e-05	0.0011232	0.136325	down
COL1A2	1349.94	2517.42	19.6259	1.73e-05	0.0011232	0.136047	up
AVPR1A	-47.6111	36.3056	-19.6255	1.73e-05	0.0011232	0.136038	down
PTGIS	558.611	1277.36	19.5846	1.75e-05	0.00112988	0.135056	up
CHSY1	-772.25	1980.32	-19.5423	1.77e-05	0.00113702	0.13403	down
FAM212B	520.944	678.833	19.4879	1.79e-05	0.00114736	0.132705	up
ACTB	11732.6	66312.9	19.425	1.81e-05	0.0011601	0.131157	up
AHNAK	902.583	1451.32	19.3811	1.83e-05	0.00116797	0.13007	up
TBCEL	-207.333	431.944	-19.2574	1.88e-05	0.00119205	0.126971	down
BCL2L1	774.972	1330.88	19.2564	1.88e-05	0.00119205	0.126946	up
HSPA12A	122.611	210.333	19.2195	1.9e-05	0.00119205	0.126008	up
RIMKLA	-904.306	1057.82	-19.1991	1.91e-05	0.00119205	0.125489	down
CMTM3	138.583	415.153	19.1976	1.91e-05	0.00119205	0.125452	up
XBP1	598.944	1344.53	19.1668	1.92e-05	0.00119205	0.124664	up
HSPB8	225.917	430.319	19.1656	1.92e-05	0.00119205	0.124632	up
UBR3	-264.778	869	-19.1573	1.93e-05	0.00119205	0.124421	down
BTF3	1656.92	10070.8	19.1572	1.93e-05	0.00119205	0.124418	up
WNT3	-187.278	121.083	-19.1544	1.93e-05	0.00119205	0.124345	down
MYSM1	-845.5	2352.42	-19.1345	1.94e-05	0.00119384	0.123833	down
PGK1	-9250.61	20029.8	-19.1145	1.95e-05	0.00119564	0.123319	down
PMM2	255.806	582.292	19.0621	1.97e-05	0.00120136	0.121961	up
TYRO3	423.722	1967.08	19.0495	1.98e-05	0.00120136	0.121632	up
YIPF2	204.056	839.556	19.0487	1.98e-05	0.00120136	0.12161	up
PRSS45	15.0556	11.8611	19.0259	1.99e-05	0.00120136	0.121016	up
ZNF511	-301.806	858.014	-19.0117	1.99e-05	0.00120136	0.120645	down
ATP1A2	620.222	1674.22	19.0013	2e-05	0.00120136	0.120373	up
PHF3	-1284.69	3822.54	-18.9887	2e-05	0.00120136	0.120041	down
LIMK1	640	1971.06	18.9776	2.01e-05	0.00120136	0.119748	up
MAP3K8	-92.0278	157.347	-18.9759	2.01e-05	0.00120136	0.119705	down
CBX7	220.056	451.25	18.9463	2.02e-05	0.0012038	0.118921	up
DOT1L	683.444	1943.28	18.9303	2.03e-05	0.0012038	0.118498	up
SEC22C	-229.806	885.347	-18.9288	2.03e-05	0.0012038	0.118458	down
PDHX	-221.139	1030.88	-18.9107	2.04e-05	0.00120386	0.117978	down
PRUNE2	-689.667	955.972	-18.9032	2.04e-05	0.00120386	0.117778	down
ASF1B	200.639	563.542	18.8717	2.06e-05	0.00120837	0.116938	up
AKT3	-425.306	919.375	-18.8581	2.07e-05	0.00120837	0.116574	down
FAM171A2	203.389	460.056	18.8416	2.07e-05	0.00120837	0.11613	up
SEMA6B	887.917	1508.46	18.8339	2.08e-05	0.00120837	0.115922	up
ANOS1	-1227.56	2840.03	-18.8245	2.08e-05	0.00120837	0.115671	down
ADGRB1	144.472	320.069	18.8119	2.09e-05	0.00120844	0.11533	up
SCRIB	644.25	1928.51	18.7555	2.12e-05	0.00122079	0.113803	up
LEFTY1	-253.472	133.792	-18.7438	2.12e-05	0.00122079	0.113485	down
RAD21	-1762.22	9069.11	-18.7185	2.13e-05	0.00122457	0.112792	down
BTG2	289.556	523.167	18.6851	2.15e-05	0.00122754	0.111877	up
MSI1	180.361	458.542	18.6839	2.15e-05	0.00122754	0.111843	up
ZNF41	-126.056	190.25	-18.67	2.16e-05	0.00122806	0.11146	down
FBXL5	553.694	1960.51	18.6514	2.17e-05	0.00122938	0.110948	up
PAPD7	-829.639	1233.74	-18.6404	2.17e-05	0.00122938	0.110643	down
CENPU	621.861	1585.32	18.6244	2.18e-05	0.00122938	0.110199	up
B3GALT6	122.806	343.319	18.6175	2.19e-05	0.00122938	0.110008	up
ATG14	-267.611	577.917	-18.5731	2.21e-05	0.00123774	0.108772	down
ITGB5	-1940.81	4709.01	-18.5585	2.22e-05	0.00123774	0.108364	down
LITAF	1493.31	2546.9	18.5516	2.22e-05	0.00123774	0.108169	up
RBMXL1	333.056	755.667	18.5416	2.22e-05	0.00123774	0.10789	up
SPPL2B	226.083	702.319	18.5012	2.25e-05	0.00124388	0.10675	up
UBE2I	446.944	3047.08	18.4974	2.25e-05	0.00124388	0.106644	up
RNF212	66.1389	82.1806	18.4855	2.25e-05	0.00124397	0.106308	up
DNMT3A	319.222	1597.33	18.4291	2.29e-05	0.00125718	0.104704	up
TRIM24	1903.89	4584.94	18.4181	2.29e-05	0.00125718	0.104388	up
CNST	-175.5	517.944	-18.3761	2.31e-05	0.00126639	0.103183	down
RHOH	-157.722	161.306	-18.3629	2.32e-05	0.00126694	0.102803	down
DARS	-1396.44	3901.25	-18.351	2.33e-05	0.00126709	0.102461	down
ERVMER34-1	285.139	730.542	18.3147	2.35e-05	0.0012747	0.101408	up
LTN1	-686.278	1490.47	-18.2891	2.36e-05	0.00127535	0.100662	down
ATXN7L3	577.694	2072.24	18.2802	2.37e-05	0.00127535	0.100403	up
SLC7A8	1699.75	4103.29	18.2642	2.38e-05	0.00127535	0.0999346	up
ATF2	-565.333	1039.06	-18.2556	2.38e-05	0.00127535	0.0996842	down
CIART	-213.056	317.306	-18.2543	2.38e-05	0.00127535	0.0996454	down
AJUBA	655.333	1132.61	18.2453	2.39e-05	0.00127535	0.0993806	up
BST2	401.556	629.889	18.2251	2.4e-05	0.00127535	0.0987863	up
ITGA7	285.583	992.736	18.2234	2.4e-05	0.00127535	0.0987374	up
IPO8	-227.389	1850.42	-18.2122	2.41e-05	0.00127543	0.0984059	down
SIK2	-79.5278	464.986	-18.198	2.42e-05	0.00127642	0.0979876	down
GBA	-152.472	249.208	-18.1542	2.44e-05	0.00128182	0.0966873	down
PGPEP1	-419.25	902.597	-18.1542	2.44e-05	0.00128182	0.0966872	down
SGSM3	215	906.194	18.148	2.44e-05	0.00128182	0.0965021	up
LOX	-409.444	262.167	-18.1215	2.46e-05	0.00128331	0.0957117	down
AKIRIN1	1568.14	4650.1	18.0999	2.47e-05	0.00128331	0.0950647	up
PLEKHA6	133.417	250.347	18.0995	2.47e-05	0.00128331	0.0950522	up
DDB2	1278.61	1582.81	18.0912	2.48e-05	0.00128331	0.0948044	up
GATAD2A	397.417	2068.4	18.0823	2.48e-05	0.00128331	0.0945356	up
CCDC71L	100.5	406.806	18.0647	2.49e-05	0.00128331	0.0940048	up
RPS6KA1	481	1306.28	18.0613	2.5e-05	0.00128331	0.0939041	up
MBD3	554.361	1623.32	18.0578	2.5e-05	0.00128331	0.0937965	up
IL17RD	-987.444	1711.28	-18.0034	2.53e-05	0.00129708	0.0921489	down
MTMR2	-346.5	1704.25	-17.9737	2.55e-05	0.0012988	0.0912412	down
CRY1	-231	823.556	-17.9702	2.55e-05	0.0012988	0.0911349	down
XRN1	-466.833	793.694	-17.9667	2.56e-05	0.0012988	0.0910274	down
FOXO3	-393.778	648	-17.9405	2.57e-05	0.00130384	0.0902235	down
TCF4	-808.222	2387.78	-17.8974	2.6e-05	0.00131096	0.0888919	down
C3orf58	-725.806	958.153	-17.8809	2.61e-05	0.00131096	0.0883821	down
RPL12	3819.67	20637.5	17.8745	2.61e-05	0.00131096	0.0881827	up
PFKFB3	-1905.28	1660.14	-17.8685	2.62e-05	0.00131096	0.0879965	down
IRF6	-293.361	779.792	-17.8646	2.62e-05	0.00131096	0.087876	down
LZTS3	447.639	1167.35	17.8569	2.62e-05	0.00131096	0.0876354	up
KIAA0825	261.167	320.5	17.8318	2.64e-05	0.00131582	0.0868506	up
HIPK3	-144.528	589.625	-17.7906	2.67e-05	0.00132593	0.0855607	down
RGS5	303.583	607.014	17.769	2.68e-05	0.00132606	0.0848788	up
FZD5	-888.111	1911.61	-17.7679	2.68e-05	0.00132606	0.0848445	down
NPY1R	-392.944	500	-17.755	2.69e-05	0.00132606	0.0844356	down
SRSF1	-4228.33	10179.9	-17.7077	2.72e-05	0.00132606	0.0829354	down
PPIF	608.222	1479.19	17.7025	2.73e-05	0.00132606	0.0827673	up
SSH2	-285.944	723.306	-17.6934	2.73e-05	0.00132606	0.08248	down
B4GALT2	305.944	1430.81	17.6919	2.73e-05	0.00132606	0.0824314	up
CDK8	-391.333	881.833	-17.6893	2.74e-05	0.00132606	0.0823489	down
ZNF770	-2032.25	5106.32	-17.6852	2.74e-05	0.00132606	0.0822163	down
SLC25A30	-177.75	278.819	-17.6826	2.74e-05	0.00132606	0.0821321	down
CDCA4	462.944	1319.19	17.6815	2.74e-05	0.00132606	0.0820975	up
HTR5A	-61.6667	31.2222	-17.6568	2.76e-05	0.00132814	0.0813076	down
IDO1	1589.56	1295.28	17.6347	2.77e-05	0.00132814	0.0805939	up
SLC25A4	161	996.194	17.6317	2.78e-05	0.00132814	0.0804972	up
RASL11B	458.472	814.431	17.6267	2.78e-05	0.00132814	0.080338	up
UBL4A	145.194	658.181	17.6158	2.79e-05	0.00132814	0.0799835	up
MDK	1483.31	3429.99	17.6037	2.79e-05	0.00132814	0.0795931	up
SIAH2	-275.083	504.681	-17.5946	2.8e-05	0.00132814	0.0792975	down
THSD4	134.556	224.944	17.5907	2.8e-05	0.00132814	0.0791712	up
ZNF738	562.639	1646.62	17.5818	2.81e-05	0.00132814	0.0788831	up
KIF21A	-489.694	1333.88	-17.5768	2.81e-05	0.00132814	0.0787219	down
OGT	589.5	5322.69	17.5684	2.82e-05	0.00132814	0.078448	up
DDX5	3039.83	9785.92	17.5605	2.82e-05	0.00132814	0.0781899	up
TBC1D1	616.278	2194.72	17.5191	2.85e-05	0.00133884	0.0768345	up
NUP58	-834.583	1891.68	-17.4995	2.87e-05	0.0013392	0.0761906	down
MPP2	-252	774.222	-17.4991	2.87e-05	0.0013392	0.0761785	down
SPOP	-153.444	346.722	-17.4848	2.88e-05	0.0013392	0.0757055	down
ZNF551	242.444	774	17.4808	2.88e-05	0.0013392	0.075576	up
P3H4	213.111	585.167	17.4634	2.89e-05	0.00134198	0.0749986	up
INTS13	-1126.89	1920.56	-17.4503	2.9e-05	0.00134243	0.0745664	down
CACTIN	291.861	794.014	17.4406	2.91e-05	0.00134243	0.0742426	up
ZBTB10	-159.806	675.458	-17.4345	2.92e-05	0.00134243	0.074042	down
PPP2R5A	-445.222	1586.11	-17.412	2.93e-05	0.00134472	0.0732921	down
BDNF	-239.861	319.347	-17.4096	2.93e-05	0.00134472	0.0732095	down
FRMPD4	-55.7778	72.3889	-17.3773	2.96e-05	0.00135035	0.0721306	down
ATP6V1A	-393.667	1983.72	-17.372	2.96e-05	0.00135035	0.071953	down
HLA-DRB1	-262.167	450.25	-17.3591	2.97e-05	0.00135035	0.0715181	down
MAP3K1	-1016.47	1042.35	-17.3569	2.97e-05	0.00135035	0.0714452	down
EPHB3	-39.7222	63.8056	-17.3467	2.98e-05	0.00135078	0.071101	down
EIF4E2	685.889	2058.28	17.2868	3.03e-05	0.00136718	0.0690711	up
RUNX1T1	-251.889	454.444	-17.2813	3.03e-05	0.00136718	0.0688846	down
CHTOP	777.611	2284.08	17.2567	3.05e-05	0.00137267	0.068044	up
RORA	-325.528	613.069	-17.2462	3.06e-05	0.00137323	0.0676869	down
POU2F1	-1267.31	2761.54	-17.2077	3.09e-05	0.00138369	0.0663618	down
TIPARP	-110.778	157.361	-17.1788	3.11e-05	0.00138928	0.0653658	down
OLFM1	142.306	790.597	17.1744	3.11e-05	0.00138928	0.0652111	up
PPP1R3E	-42.3889	94.6944	-17.1598	3.13e-05	0.00139138	0.0647049	down
ACTN4	2480.39	5676.42	17.1262	3.15e-05	0.00139373	0.0635348	up
PTK7	669.611	3141.03	17.1194	3.16e-05	0.00139373	0.0632995	up
NOP56	1418.69	3714.49	17.1192	3.16e-05	0.00139373	0.0632908	up
TRIP11	-284.361	714.847	-17.1139	3.16e-05	0.00139373	0.063105	down
AKAP10	-305.889	777.944	-17.11	3.17e-05	0.00139373	0.0629707	down
METTL7A	-227.806	220.625	-17.0775	3.19e-05	0.00140091	0.0618293	down
LYNX1	148.889	162.833	17.0712	3.2e-05	0.00140091	0.0616081	up
SLC20A2	-201.083	632.125	-17.0516	3.21e-05	0.00140091	0.0609172	down
NDRG2	255.389	385.472	17.0478	3.22e-05	0.00140091	0.0607821	up
GNAL	758.111	1562.78	17.0475	3.22e-05	0.00140091	0.0607709	up
VTI1A	-68.6389	349.264	-17.0143	3.25e-05	0.00140966	0.0595941	down
NEDD4L	-799.028	2483.6	-17.0046	3.25e-05	0.00140966	0.0592488	down
SEMA3A	-478.278	1120.58	-16.993	3.26e-05	0.00140966	0.0588374	down
TRIM36	-206.611	332.583	-16.9864	3.27e-05	0.00140966	0.0586022	down
RFX3	-387.361	479.458	-16.9781	3.28e-05	0.00140966	0.0583037	down
FAM32A	426.667	1440.36	16.9616	3.29e-05	0.00140966	0.0577121	up
SCD	-18439.6	29203.7	-16.9607	3.29e-05	0.00140966	0.0576818	down
RSRC2	-749	2092.06	-16.9565	3.29e-05	0.00140966	0.0575316	down
KIF20A	-668.194	3061.51	-16.9332	3.31e-05	0.00141181	0.0566919	down
PSEN2	86.6389	189.569	16.9292	3.32e-05	0.00141181	0.0565504	up
PLXNB2	1348.78	2720.86	16.9259	3.32e-05	0.00141181	0.0564324	up
CTDSPL2	-505.861	1794.96	-16.9145	3.33e-05	0.001413	0.0560201	down
MDM2	881.944	2331.03	16.9015	3.34e-05	0.00141304	0.055548	up
PCDH18	798.111	2299.97	16.8981	3.34e-05	0.00141304	0.0554271	up
ERFE	56.7222	58.6944	16.8654	3.37e-05	0.00142211	0.0542386	up
FGF2	3556.5	5106.31	16.8509	3.39e-05	0.00142323	0.0537127	up
CSPG4	160.889	242.75	16.8462	3.39e-05	0.00142323	0.0535398	up
P4HA1	-2126.5	2916.61	-16.8236	3.41e-05	0.00142863	0.0527135	down
DCK	-111.028	552.208	-16.7904	3.44e-05	0.00143558	0.0514947	down
PPP1R10	895.639	1374.93	16.7704	3.46e-05	0.00143558	0.0507568	up
TSPAN18	290.556	336.111	16.768	3.46e-05	0.00143558	0.0506666	up
HS6ST1	835.417	1698.04	16.7672	3.46e-05	0.00143558	0.0506366	up
GPR50	71.5556	75.4444	16.7594	3.47e-05	0.00143558	0.0503499	up
HNRNPAB	1286.28	7740.08	16.7573	3.47e-05	0.00143558	0.0502703	up
TRIM5	308.667	805.278	16.7296	3.49e-05	0.00143717	0.0492428	up
SS18L1	170.917	653.236	16.7234	3.5e-05	0.00143717	0.0490107	up
MOB1A	542.861	2417.01	16.7145	3.51e-05	0.00143717	0.0486785	up
UPRT	-556.472	689.069	-16.7092	3.51e-05	0.00143717	0.0484818	down
RNF219	383.5	546.528	16.7092	3.51e-05	0.00143717	0.0484816	up
UTP3	385.389	1139.42	16.7061	3.52e-05	0.00143717	0.0483649	up
SS18	-920.667	2543.22	-16.6913	3.53e-05	0.00143782	0.0478113	down
CCDC25	344.083	1359.04	16.6888	3.53e-05	0.00143782	0.0477199	up
FILIP1	295	414.222	16.6465	3.57e-05	0.00144894	0.0461301	up
DUSP18	-39.25	74.7639	-16.6441	3.57e-05	0.00144894	0.0460402	down
KLHL28	-194.361	371.681	-16.6167	3.6e-05	0.00145651	0.0450023	down
HACD3	851.778	5162.5	16.5963	3.62e-05	0.00146141	0.04423	up
NEK2	-462	1222.5	-16.5487	3.67e-05	0.00147613	0.0424135	down
CXCR4	-125.111	77.7778	-16.5432	3.67e-05	0.00147613	0.0422022	down
TMEM45A	-185.167	321.778	-16.5332	3.68e-05	0.00147688	0.0418162	down
HERC3	-334.139	365.403	-16.5262	3.69e-05	0.00147688	0.0415483	down
ACAP2	-438.417	1406.6	-16.4968	3.72e-05	0.00148527	0.0404173	down
UBE2K	-498.167	4262.03	-16.4897	3.72e-05	0.00148527	0.0401403	down
EDRF1	-286.667	794.556	-16.4753	3.74e-05	0.00148527	0.0395822	down
ELFN1	233.75	270.597	16.4749	3.74e-05	0.00148527	0.0395669	up
EPHA3	-176.028	145.403	-16.4611	3.75e-05	0.00148537	0.0390331	down
ZNF274	159.833	414.194	16.4597	3.75e-05	0.00148537	0.0389793	up
KIAA0586	-291.778	703.278	-16.4467	3.77e-05	0.00148762	0.0384698	down
IGFBP5	-324.472	333.514	-16.4383	3.77e-05	0.00148799	0.0381444	down
POMZP3	26	41.7778	16.4298	3.78e-05	0.00148846	0.0378112	up
CLOCK	-323.278	925.194	-16.4123	3.8e-05	0.00149249	0.0371269	down
KDM4B	-533.278	2126.97	-16.3889	3.82e-05	0.00149832	0.0362097	down
PITPNM3	134.917	278.097	16.383	3.83e-05	0.00149832	0.0359787	up
SRSF3	4827.83	7896.69	16.3748	3.84e-05	0.00149869	0.0356551	up
SLC25A24	-488.528	1194.24	-16.3435	3.87e-05	0.00150626	0.0344184	down
ARFGAP1	668.083	1329.07	16.3415	3.87e-05	0.00150626	0.034337	up
PATJ	-317.917	1696.12	-16.3151	3.9e-05	0.00151225	0.0332877	down
CDC25A	390.472	1214.26	16.3051	3.91e-05	0.00151225	0.0328896	up
CNPPD1	-170.278	554.694	-16.2995	3.92e-05	0.00151225	0.0326653	down
OTUD4	-408.028	1980.71	-16.2979	3.92e-05	0.00151225	0.0326029	down
CDH8	120.889	161.722	16.2889	3.93e-05	0.00151299	0.0322444	up
ATG4B	463.861	1003.12	16.2658	3.95e-05	0.0015195	0.0313192	up
DDX20	292.778	892.139	16.2258	4e-05	0.00153276	0.029706	up
ADAMTS2	213.444	360.556	16.2194	4e-05	0.00153276	0.029449	up
KDR	-2658.56	7095.06	-16.2123	4.01e-05	0.00153277	0.0291619	down
TCP11L2	-108.833	126.722	-16.1777	4.05e-05	0.00154425	0.0277562	down
EPB41L2	-1310.31	4122.21	-16.1407	4.09e-05	0.00155317	0.0262459	down
VWA8	-198.889	923.25	-16.1395	4.09e-05	0.00155317	0.0261954	down
CYTH1	134.111	478.556	16.1348	4.1e-05	0.00155317	0.0260027	up
TBL1XR1	-511.278	1970.22	-16.1285	4.1e-05	0.00155317	0.0257427	down
COL11A1	-588.917	1245.18	-16.1191	4.11e-05	0.0015542	0.0253571	down
BBS2	164.972	587.069	16.0818	4.15e-05	0.00156517	0.0238168	up
DUSP9	-68.8611	104.986	-16.0597	4.18e-05	0.00156517	0.022901	down
CPEB4	-138.583	364.403	-16.0507	4.19e-05	0.00156517	0.0225273	down
ZNF449	-168.444	320.889	-16.0427	4.2e-05	0.00156517	0.0221949	down
NOP58	574.833	1908.03	16.0406	4.2e-05	0.00156517	0.022107	up
USP24	-800.75	2365.68	-16.0277	4.22e-05	0.00156517	0.0215692	down
TEC	-113.333	117.944	-16.0271	4.22e-05	0.00156517	0.0215444	down
ANK1	819.944	1043.14	16.0198	4.23e-05	0.00156517	0.021241	up
VCL	3995.78	11691	16.0197	4.23e-05	0.00156517	0.0212358	up
SLC25A36	-2150.31	3999.9	-16.0193	4.23e-05	0.00156517	0.0212162	down
PTPA	694.056	3044.92	16.0179	4.23e-05	0.00156517	0.0211608	up
TRIL	103.333	146.5	16.0105	4.24e-05	0.00156546	0.0208497	up
STARD4	-944.528	1798.85	-16.0027	4.25e-05	0.00156593	0.0205218	down
PEX3	-356.583	568.458	-15.9938	4.26e-05	0.00156683	0.0201514	down
NCR1	-21.1944	25.0972	-15.9678	4.29e-05	0.00157517	0.0190537	down
PCDH17	-78.5278	65.7083	-15.9611	4.29e-05	0.00157517	0.0187721	down
EFHD2	245.861	462.542	15.9373	4.32e-05	0.00158257	0.017767	up
EPHB2	328.222	621.833	15.9276	4.33e-05	0.0015839	0.0173557	up
PAK1	-1185.17	3423.72	-15.9107	4.35e-05	0.00158839	0.0166361	down
CEP350	-1085.53	2584.6	-15.8564	4.42e-05	0.0016	0.0143119	down
CALR	-2698.78	13063.5	-15.8467	4.43e-05	0.0016	0.0138944	down
ARL4C	208.833	381.306	15.8411	4.44e-05	0.0016	0.0136526	up
SLC35C1	123.333	346.667	15.8386	4.44e-05	0.0016	0.0135441	up
RC3H2	-492.5	1351.14	-15.8353	4.45e-05	0.0016	0.0134039	down
BRF1	163.833	362.75	15.8353	4.45e-05	0.0016	0.0134024	up
INSIG2	-1390.22	1030.44	-15.8307	4.45e-05	0.0016	0.0132046	down
PIPOX	385.167	1007.22	15.8265	4.46e-05	0.0016	0.0130234	up
TTYH1	222.861	327.375	15.8217	4.46e-05	0.0016	0.0128134	up
PSMC6	-520.167	1664.72	-15.8189	4.47e-05	0.0016	0.0126965	down
PHLDB2	-493.167	665.194	-15.7982	4.49e-05	0.00160634	0.0117973	down
CUL4B	-518.083	1740.18	-15.78	4.51e-05	0.0016116	0.0110054	down
ELAVL2	-215.833	451.611	-15.7574	4.54e-05	0.00161837	0.0100203	down
CEACAM1	203.278	195.583	15.7485	4.55e-05	0.00161837	0.00963236	up
HMGCR	-1985.22	5833.06	-15.7457	4.56e-05	0.00161837	0.00950704	down
FAM69A	-162.139	293.597	-15.7372	4.57e-05	0.00161934	0.00913375	down
BBX	-901.222	2556.17	-15.724	4.59e-05	0.00162187	0.00855568	down
BUB1B	-1078.28	5435.58	-15.7096	4.6e-05	0.00162187	0.00792307	down
FAM83B	-134.861	215.208	-15.7085	4.6e-05	0.00162187	0.00787458	down
NFKBIZ	149.972	266.319	15.7036	4.61e-05	0.00162187	0.00765662	up
ITSN2	-231.972	756.597	-15.6971	4.62e-05	0.00162187	0.00737036	down
CEP170	-961.111	2276.78	-15.6893	4.63e-05	0.00162187	0.00702537	down
RHBDF2	176.611	356.278	15.6752	4.65e-05	0.00162187	0.00640111	up
LOC107986754	-80.9444	66.4722	-15.6732	4.65e-05	0.00162187	0.00631178	down
EPHA6	-59.5	129.361	-15.6717	4.65e-05	0.00162187	0.00624469	down
SFMBT2	-236.806	548.792	-15.667	4.66e-05	0.00162187	0.00603717	down
LRRC40	-357.361	1152.12	-15.6566	4.67e-05	0.00162187	0.00557611	down
GRAMD4	244.972	615.764	15.6562	4.67e-05	0.00162187	0.00555773	up
MED9	143.861	378.931	15.6134	4.73e-05	0.00163256	0.00364823	up
LRRFIP2	-218.5	523.917	-15.6128	4.73e-05	0.00163256	0.00362325	down
SPRED1	-323.917	1289.9	-15.6044	4.74e-05	0.00163256	0.00324425	down
LIX1L	-158.028	241.486	-15.6035	4.74e-05	0.00163256	0.00320371	down
POLR3E	240.556	1378.39	15.6019	4.74e-05	0.00163256	0.00313299	up
BMPR2	-395.556	876.5	-15.5837	4.77e-05	0.00163328	0.00231307	down
CDH2	-845.389	1565.28	-15.5772	4.78e-05	0.00163328	0.00202307	down
DDHD1	-466.111	1033.47	-15.5724	4.78e-05	0.00163328	0.00180494	down
CARD10	-139.722	474.528	-15.5716	4.78e-05	0.00163328	0.00176854	down
DIAPH2	478.444	1529.61	15.5699	4.79e-05	0.00163328	0.00169091	up
FZD1	-175.389	157.75	-15.5464	4.82e-05	0.00163913	0.000628658	down
GEN1	156.75	598.014	15.5417	4.83e-05	0.00163913	0.000414141	up
PPP1R16B	-159.444	418.722	-15.5391	4.83e-05	0.00163913	0.0002962	down
GRIK3	127.472	92.0694	15.5176	4.86e-05	0.00164629	-0.000680566	up
SLC25A40	-198.528	369.708	-15.4965	4.89e-05	0.00165072	-0.00164265	down
TMEM63A	-672.667	690.194	-15.4961	4.89e-05	0.00165072	-0.00166083	down
ARHGAP11B	-80.6389	139.153	-15.4738	4.92e-05	0.00165834	-0.00268088	down
LHX4	-555.917	439.208	-15.4406	4.96e-05	0.00167118	-0.00420742	down
TRMT1L	-553.167	1331.44	-15.4265	4.98e-05	0.00167387	-0.0048616	down
GRPR	448.389	840.111	15.4231	4.99e-05	0.00167387	-0.00501732	up
FAM117B	-110.306	605.486	-15.3995	5.02e-05	0.00168232	-0.00611369	down
NAA40	-307.417	678.264	-15.3915	5.03e-05	0.00168334	-0.00648605	down
GMNN	342.25	1490.85	15.3836	5.05e-05	0.00168431	-0.0068542	up
KATNAL1	-132.083	456.931	-15.3663	5.07e-05	0.00168979	-0.00766007	down
IGFBPL1	944.861	1573.1	15.3548	5.09e-05	0.00169253	-0.00819911	up
B4GALNT3	160.556	406	15.3289	5.13e-05	0.00169485	-0.00941501	up
KDM5B	-6530.78	10742.4	-15.3278	5.13e-05	0.00169485	-0.00946672	down
NFIL3	-185.5	328.611	-15.3191	5.14e-05	0.00169485	-0.00987386	down
CLIP2	582.861	1123.15	15.3191	5.14e-05	0.00169485	-0.00987743	up
NEMP2	-51.0556	126.806	-15.2993	5.17e-05	0.00169485	-0.0108089	down
COA1	361.778	1997.28	15.2929	5.18e-05	0.00169485	-0.0111144	up
NARF	400.556	1552.39	15.2905	5.18e-05	0.00169485	-0.0112276	up
EFNA3	-530.917	629.403	-15.2898	5.18e-05	0.00169485	-0.0112601	down
PDK1	-1593.08	2174.18	-15.2851	5.19e-05	0.00169485	-0.0114837	down
PRKCI	-534.611	3076.81	-15.2844	5.19e-05	0.00169485	-0.0115146	down
ARL13B	-99.6944	165.208	-15.2803	5.2e-05	0.00169485	-0.011709	down
NXPH4	-74.6389	74.875	-15.2782	5.2e-05	0.00169485	-0.0118085	down
DNAJB6	1018.97	5619.07	15.2752	5.2e-05	0.00169485	-0.0119534	up
PRKCZ	232.583	690.653	15.2611	5.23e-05	0.00169635	-0.0126234	up
ZKSCAN7	78.3333	173.25	15.2605	5.23e-05	0.00169635	-0.0126532	up
C1orf115	227.333	332.639	15.2406	5.26e-05	0.00169635	-0.0136004	up
CIP2A	-404.222	1316.22	-15.2306	5.27e-05	0.00169635	-0.0140789	down
TRAF4	1116.86	2527.57	15.2274	5.28e-05	0.00169635	-0.0142307	up
CSRNP3	-292.556	364.778	-15.2254	5.28e-05	0.00169635	-0.0143267	down
MYO5A	274.028	1540.96	15.2218	5.28e-05	0.00169635	-0.0144982	up
FAM13A	-994.667	1021.94	-15.2181	5.29e-05	0.00169635	-0.014677	down
RRP7A	313.056	976.194	15.2165	5.29e-05	0.00169635	-0.0147534	up
FOSL1	207.444	278.639	15.2096	5.3e-05	0.00169635	-0.0150872	up
SPICE1	-186.639	443.625	-15.2083	5.31e-05	0.00169635	-0.0151489	down
ZIC2	-1077.61	2484.83	-15.2047	5.31e-05	0.00169635	-0.0153185	down
ZNF367	213.333	351.278	15.1986	5.32e-05	0.00169666	-0.0156159	up
NAT8L	297.806	563.153	15.1624	5.38e-05	0.00171168	-0.0173601	up
SPTY2D1	196.778	681.167	15.1515	5.39e-05	0.00171213	-0.0178929	up
TMPRSS11E	-41.6667	70.2222	-15.1505	5.39e-05	0.00171213	-0.0179375	down
CYYR1	-146.306	472.875	-15.121	5.44e-05	0.00171998	-0.0193726	down
PPP1R1A	86.0833	160.986	15.1197	5.44e-05	0.00171998	-0.0194404	up
HTR3A	63.0556	83.5278	15.1183	5.44e-05	0.00171998	-0.0195076	up
CHM	-376.056	1284.47	-15.1073	5.46e-05	0.00172275	-0.0200455	down
GCLC	-498.139	1216.1	-15.0942	5.48e-05	0.00172654	-0.0206832	down
COL5A2	-1240.83	1674.11	-15.0856	5.5e-05	0.00172816	-0.021108	down
BAHCC1	155.222	139.056	15.0698	5.52e-05	0.00173073	-0.0218827	up
SPON1	76.1389	124.403	15.0657	5.53e-05	0.00173073	-0.0220865	up
EMILIN3	84.6389	238.069	15.0635	5.53e-05	0.00173073	-0.0221949	up
CHST8	249.889	377.056	15.0589	5.54e-05	0.00173073	-0.0224217	up
CNBP	2355.89	7886.72	15.0465	5.56e-05	0.00173427	-0.0230346	up
MAP2K1	-1023.94	2350.81	-15.0228	5.6e-05	0.00174351	-0.0242047	down
SLC2A1	-11203.2	11121.8	-15.0017	5.63e-05	0.00175156	-0.0252569	down
NPC1	-319.5	1067.94	-14.9759	5.67e-05	0.00175815	-0.0265455	down
ABR	557.917	1253.12	14.974	5.68e-05	0.00175815	-0.0266404	up
DUSP3	-185.75	1233.26	-14.9729	5.68e-05	0.00175815	-0.0266961	down
PAPD5	-308.722	589.194	-14.9673	5.69e-05	0.0017583	-0.0269759	down
LOC100996716	-106.278	139.806	-14.9613	5.7e-05	0.00175865	-0.0272749	down
TCF12	-533.5	2074.83	-14.9398	5.73e-05	0.00176403	-0.0283587	down
JUN	400.139	680.847	14.9394	5.74e-05	0.00176403	-0.0283765	up
CANX	-3338.11	12930.1	-14.9305	5.75e-05	0.00176403	-0.0288279	down
DCBLD1	-324.722	401.361	-14.9277	5.76e-05	0.00176403	-0.0289652	down
ADCY8	-485.361	596.569	-14.9246	5.76e-05	0.00176403	-0.0291213	down
ZNF3	204.639	896.181	14.9138	5.78e-05	0.00176692	-0.0296677	up
CPSF4	318.444	1048	14.8949	5.81e-05	0.00177199	-0.0306278	up
LYN	-711.056	1326.58	-14.8908	5.82e-05	0.00177199	-0.0308367	down
ZMYM2	-1112.94	6141.19	-14.8839	5.83e-05	0.00177199	-0.0311845	down
PPME1	-454.222	996.444	-14.8833	5.83e-05	0.00177199	-0.0312172	down
SDC3	465.639	1350.24	14.8774	5.84e-05	0.00177238	-0.0315174	up
FAF1	-341.25	1118.99	-14.8634	5.86e-05	0.00177699	-0.0322313	down
FAM20C	-330.389	759.472	-14.8496	5.89e-05	0.00178055	-0.032936	down
INPP5E	239.861	462.542	14.8441	5.9e-05	0.00178055	-0.0332182	up
NSG1	200.278	531.556	14.8412	5.9e-05	0.00178055	-0.033367	up
DPYSL5	210.306	293.069	14.8278	5.93e-05	0.0017849	-0.0340543	up
SLC6A15	-339.972	863.375	-14.8029	5.97e-05	0.00179333	-0.035336	down
FAM133B	-206.861	522.597	-14.8017	5.97e-05	0.00179333	-0.0354016	down
ANGPTL4	-207.778	157.556	-14.7804	6.01e-05	0.00180123	-0.0365019	down
WTAP	292.972	1620.79	14.7766	6.02e-05	0.00180123	-0.0366953	up
TMEM120B	217.944	628.972	14.7423	6.08e-05	0.00181432	-0.0384818	up
ZFP14	-208.111	409.75	-14.7421	6.08e-05	0.00181432	-0.0384924	down
MMP14	471.278	1768.97	14.7251	6.11e-05	0.00182036	-0.0393783	up
ANKRD28	-274.444	1306.17	-14.7158	6.13e-05	0.00182036	-0.0398653	down
ATP7A	-111.722	163.861	-14.7158	6.13e-05	0.00182036	-0.0398657	down
XAB2	238.833	1286.69	14.6885	6.18e-05	0.00183247	-0.0413001	up
NUDT18	-75.3889	115.917	-14.6818	6.19e-05	0.00183343	-0.0416552	down
SAV1	-620.611	1716	-14.67	6.21e-05	0.00183719	-0.0422809	down
ALCAM	594.917	3013.29	14.6618	6.23e-05	0.00183895	-0.0427147	up
VLDLR	-1072.86	1690.29	-14.6533	6.24e-05	0.00183895	-0.0431607	down
MTR	-734.194	1421.96	-14.6519	6.24e-05	0.00183895	-0.0432378	down
UBA6	-632.917	1862.6	-14.647	6.25e-05	0.00183895	-0.0434988	down
CTSV	818.083	2174.57	14.6416	6.26e-05	0.0018392	-0.043784	up
HHLA1	-685.556	1192.39	-14.632	6.28e-05	0.00184126	-0.0442946	down
RPA2	542.139	962.403	14.628	6.29e-05	0.00184126	-0.0445055	up
CDH4	249.889	322.611	14.6151	6.31e-05	0.00184349	-0.0451962	up
HELLS	490.111	3140.61	14.6096	6.32e-05	0.00184349	-0.0454867	up
HLTF	946.722	3291.97	14.6045	6.33e-05	0.00184349	-0.0457609	up
NCKAP5L	105.167	611.528	14.6045	6.33e-05	0.00184349	-0.0457632	up
RICTOR	-411.333	1204.44	-14.594	6.35e-05	0.00184502	-0.0463209	down
LPIN2	-287.944	955	-14.5909	6.36e-05	0.00184502	-0.0464893	down
ATXN7L1	-421.361	1140.12	-14.5834	6.37e-05	0.00184502	-0.0468915	down
BBS10	-257.556	655.583	-14.579	6.38e-05	0.00184502	-0.0471277	down
NOL4	-161.639	120.319	-14.5775	6.38e-05	0.00184502	-0.0472083	down
PACS2	527.583	1010.18	14.571	6.4e-05	0.00184526	-0.0475574	up
SLC22A17	307.25	849.319	14.5664	6.41e-05	0.00184526	-0.0478036	up
GOLPH3L	-550.333	1413.39	-14.5627	6.41e-05	0.00184526	-0.0480072	down
SMAP1	-395.139	1243.4	-14.5344	6.47e-05	0.00185828	-0.0495317	down
NINL	301.056	1113.25	14.5209	6.49e-05	0.00186084	-0.0502679	up
CX3CL1	67.2222	74.8333	14.5203	6.49e-05	0.00186084	-0.0502969	up
ATG9B	-66.75	51.875	-14.5044	6.53e-05	0.00186713	-0.051165	down
ZNF219	683.75	1988.9	14.494	6.55e-05	0.00186795	-0.0517306	up
SH3D21	-163.667	409.167	-14.4934	6.55e-05	0.00186795	-0.0517612	down
PHGDH	1388.56	5696.39	14.4827	6.57e-05	0.00187026	-0.0523476	up
HNRNPK	-8965.33	22431.9	-14.4799	6.57e-05	0.00187026	-0.0525012	down
TNRC6C	-523.889	982.917	-14.4567	6.62e-05	0.00187757	-0.0537742	down
LOC112268114	45.6667	43.5556	14.4551	6.62e-05	0.00187757	-0.0538581	up
KCTD16	-31.9444	26.0278	-14.4528	6.63e-05	0.00187757	-0.0539857	down
RNGTT	-288.528	937.181	-14.4375	6.66e-05	0.00187757	-0.0548252	down
RFC3	392.861	1213.62	14.435	6.66e-05	0.00187757	-0.0549656	up
RAPGEF5	-254	499.222	-14.4335	6.67e-05	0.00187757	-0.0550488	down
PTPN11	-1051.28	5109.75	-14.4255	6.68e-05	0.00187757	-0.0554882	down
SULF2	635.056	888.194	14.4253	6.68e-05	0.00187757	-0.0554985	up
UHRF2	-368.5	1071.75	-14.4234	6.69e-05	0.00187757	-0.0556086	down
GRIPAP1	291.778	940.944	14.4186	6.7e-05	0.00187757	-0.0558739	up
LEO1	-288.389	1079.19	-14.4143	6.71e-05	0.00187757	-0.05611	down
SLC12A7	536.917	1093.6	14.411	6.71e-05	0.00187757	-0.05629	up
NKAIN4	102.167	103.917	14.4008	6.73e-05	0.00188076	-0.0568559	up
SLC30A3	67.1111	128	14.3766	6.78e-05	0.0018899	-0.0582025	up
BNIP3	-2332.25	3993.49	-14.3709	6.79e-05	0.0018899	-0.0585224	down
ESPL1	-439.5	1396.64	-14.367	6.8e-05	0.0018899	-0.0587416	down
DAZAP1	1083.97	5643.07	14.3665	6.8e-05	0.0018899	-0.0587653	up
FSTL4	64.6667	120.611	14.3552	6.83e-05	0.00189377	-0.0593969	up
KCTD12	-237.361	601.486	-14.3476	6.84e-05	0.00189555	-0.0598248	down
SC5D	-1617.06	4019.22	-14.3333	6.87e-05	0.00189717	-0.0606239	down
RBPJ	-2662.75	5592.62	-14.3313	6.88e-05	0.00189717	-0.0607413	down
RAF1	225.361	2264.74	14.3312	6.88e-05	0.00189717	-0.0607455	up
NELL2	661.611	1787.58	14.3169	6.91e-05	0.00189822	-0.0615498	up
ZSCAN10	896.5	3161.14	14.3166	6.91e-05	0.00189822	-0.0615652	up
TSPAN17	187.278	1131	14.3131	6.92e-05	0.00189822	-0.0617614	up
PLA2G16	-1168	2176.33	-14.3065	6.93e-05	0.00189822	-0.0621355	down
ALDH1B1	750.111	1347.22	14.3029	6.94e-05	0.00189822	-0.0623399	up
WNK2	369.056	1391.14	14.299	6.94e-05	0.00189822	-0.0625618	up
TNKS	-897.778	2585.33	-14.2966	6.95e-05	0.00189822	-0.0626957	down
ZNF525	-408.333	797.056	-14.2934	6.96e-05	0.00189822	-0.062875	down
CAV1	-684.861	646.903	-14.2846	6.98e-05	0.00190058	-0.063377	down
ANKRD37	-375.333	226.944	-14.2805	6.98e-05	0.00190058	-0.0636095	down
PHIP	-1275.78	3900.5	-14.2632	7.02e-05	0.00190627	-0.0645911	down
CXCL14	73.3333	77.1111	14.259	7.03e-05	0.00190627	-0.0648303	up
PHAX	327.889	1167.72	14.2574	7.03e-05	0.00190627	-0.0649221	up
AKAP8L	293.028	1829.32	14.2483	7.05e-05	0.00190859	-0.0654368	up
GALNT11	421.139	1062.49	14.244	7.06e-05	0.00190859	-0.0656816	up
HMX2	-51.8333	40.7778	-14.2364	7.08e-05	0.00190859	-0.0661171	down
UBE2M	212.639	1402.4	14.2358	7.08e-05	0.00190859	-0.0661542	up
PYGB	260.806	1371.12	14.2156	7.12e-05	0.00191704	-0.0673113	up
DYRK2	265.444	1231.11	14.2126	7.13e-05	0.00191704	-0.0674823	up
SPAG4	-128.5	127.361	-14.2062	7.14e-05	0.00191821	-0.0678479	down
LDLR	-829.306	2015.6	-14.1812	7.2e-05	0.00193	-0.0692901	down
GRPEL1	-275.167	767.861	-14.1741	7.22e-05	0.00193	-0.0697	down
SNAPC3	-596.833	1198.28	-14.1713	7.22e-05	0.00193	-0.0698626	down
FBLN2	245.944	761.972	14.1682	7.23e-05	0.00193	-0.0700402	up
ZFP82	-160.639	618.403	-14.1604	7.25e-05	0.00193	-0.0704954	down
PPP3CC	-66.1667	158.028	-14.1574	7.25e-05	0.00193	-0.0706697	down
KLC2	250.806	733.069	14.156	7.26e-05	0.00193	-0.0707518	up
TAOK1	-1796.72	4913.58	-14.1449	7.28e-05	0.00193403	-0.0713951	down
HERC5	593.194	875.097	14.1318	7.31e-05	0.00193928	-0.0721573	up
ANKS6	644.194	1727.04	14.1227	7.33e-05	0.00194133	-0.0726902	up
DDX41	-847.111	1951.06	-14.1132	7.35e-05	0.00194133	-0.0732459	down
MKLN1	-752.417	2243.57	-14.1126	7.35e-05	0.00194133	-0.073281	down
ZBTB41	-291.194	497.569	-14.1111	7.36e-05	0.00194133	-0.0733671	down
TULP1	47.8889	103.306	14.107	7.37e-05	0.00194133	-0.0736054	up
VRTN	1659.31	3247.35	14.095	7.39e-05	0.00194602	-0.0743123	up
PGM2	-602.194	1039.76	-14.0882	7.41e-05	0.00194752	-0.0747073	down
MAPK10	74.9167	151.181	14.0769	7.44e-05	0.00195182	-0.0753751	up
IRS1	154.167	779.083	14.067	7.46e-05	0.00195213	-0.0759608	up
EZH2	-304.5	959.444	-14.0669	7.46e-05	0.00195213	-0.0759657	down
NDC1	-537.25	2849.62	-14.0576	7.48e-05	0.00195213	-0.0765108	down
SCMH1	-76.5278	410.708	-14.0556	7.49e-05	0.00195213	-0.0766335	down
HHEX	-48.3333	30.5	-14.0553	7.49e-05	0.00195213	-0.0766487	down
PHETA2	32.5	75.8056	14.0447	7.51e-05	0.00195444	-0.0772756	up
RAI2	18.8056	20.625	14.0412	7.52e-05	0.00195444	-0.0774812	up
RUNDC1	-173.972	411.181	-14.0364	7.53e-05	0.00195444	-0.0777708	down
ULBP3	35.3611	77.9028	14.0279	7.55e-05	0.00195444	-0.078271	up
ARHGAP11A	-557.75	2571.01	-14.0269	7.55e-05	0.00195444	-0.0783298	down
CRB2	184.278	201.333	14.0264	7.55e-05	0.00195444	-0.0783603	up
AZI2	-326.222	709.167	-14.0138	7.58e-05	0.00195962	-0.0791133	down
NAGS	-182.917	193.458	-14.0021	7.61e-05	0.0019642	-0.0798079	down
ALAS1	305.722	993.361	13.9926	7.63e-05	0.00196753	-0.0803797	up
RNF139	195.389	682.583	13.9761	7.67e-05	0.00197058	-0.0813647	up
INMT	43.9167	41.5972	13.9758	7.67e-05	0.00197058	-0.0813851	up
RINT1	-178.139	591.125	-13.9752	7.67e-05	0.00197058	-0.0814178	down
C19orf48	457.611	1548.47	13.9623	7.71e-05	0.00197412	-0.0821953	up
MRPS2	503.583	1426.82	13.9577	7.72e-05	0.00197412	-0.0824709	up
POLK	-162.333	331.444	-13.9533	7.73e-05	0.00197412	-0.0827404	down
ATRN	-659.361	1787.6	-13.9531	7.73e-05	0.00197412	-0.0827495	down
HELZ	-1928.56	2736.47	-13.9403	7.76e-05	0.00197952	-0.0835225	down
CRTC1	208.278	344.083	13.9312	7.78e-05	0.00198067	-0.0840737	up
DGKD	214	591.333	13.9303	7.78e-05	0.00198067	-0.0841262	up
RANGAP1	1019.36	3550.76	13.9119	7.83e-05	0.00198961	-0.0852442	up
DYNC2H1	-543.417	1029.38	-13.9005	7.86e-05	0.00199419	-0.0859357	down
MAP2K3	132.056	438.583	13.8844	7.9e-05	0.00200176	-0.0869182	up
ADAMTS16	-454.222	584.361	-13.8649	7.94e-05	0.00201148	-0.0881067	down
LOC112268271	85.4444	160.333	13.8545	7.97e-05	0.00201437	-0.0887478	up
ZFYVE9	-213.667	1258.39	-13.8511	7.98e-05	0.00201437	-0.0889524	down
FAM102B	-222.194	872.292	-13.8483	7.99e-05	0.00201437	-0.0891254	down
PUM2	-1098.78	3719.06	-13.8324	8.03e-05	0.00202193	-0.0901038	down
CSF1	105.194	187.403	13.8248	8.05e-05	0.00202359	-0.0905737	up
ADCYAP1R1	308.278	441.361	13.8219	8.05e-05	0.00202359	-0.0907563	up
CEP135	-188.556	448.778	-13.816	8.07e-05	0.0020248	-0.0911188	down
RHBDL3	298.222	337.417	13.7995	8.11e-05	0.00203041	-0.0921386	up
INTS2	-377.194	1061.96	-13.7993	8.11e-05	0.00203041	-0.0921522	down
C1orf61	-178.139	187.375	-13.7865	8.14e-05	0.00203611	-0.0929487	down
FNDC3B	-408.056	991.528	-13.7797	8.16e-05	0.00203619	-0.0933708	down
SYNGR1	450.75	603.125	13.7785	8.16e-05	0.00203619	-0.0934472	up
SPATA2L	75.9722	144.764	13.7498	8.24e-05	0.00205119	-0.0952354	up
DACT1	-608.389	382.361	-13.7474	8.24e-05	0.00205119	-0.0953859	down
NEK7	-235.028	568.097	-13.7378	8.27e-05	0.00205489	-0.0959874	down
CYP51A1	-644.222	1911.03	-13.7259	8.3e-05	0.00206011	-0.0967352	down
FOXI2	47.6667	42.2778	13.6998	8.37e-05	0.00207118	-0.0983785	up
CALD1	-1314.64	3336.32	-13.6985	8.37e-05	0.00207118	-0.0984656	down
CACNA1G	85.4167	98.8194	13.6974	8.38e-05	0.00207118	-0.0985353	up
COL5A1	289	417.611	13.6881	8.4e-05	0.00207473	-0.0991209	up
BAZ1A	-305.333	814.833	-13.6819	8.42e-05	0.00207631	-0.0995176	down
POLE3	372.944	1086.33	13.6505	8.5e-05	0.00209457	-0.10151	up
PIK3IP1	-93.5278	84.9583	-13.6446	8.52e-05	0.00209593	-0.101886	down
MGAT5B	112.528	233.875	13.635	8.54e-05	0.0020975	-0.102499	up
ANXA3	268.417	999.097	13.6346	8.55e-05	0.0020975	-0.102527	up
ZNF672	242.972	706.847	13.6149	8.6e-05	0.00210698	-0.103789	up
BMT2	-161.083	227.292	-13.6116	8.61e-05	0.00210698	-0.104	down
ANGPT1	-168.556	90.2778	-13.609	8.62e-05	0.00210698	-0.104168	down
C18orf54	-197.056	959.194	-13.594	8.66e-05	0.00211459	-0.105138	down
DGCR2	233.028	1352.68	13.5832	8.69e-05	0.00211934	-0.105835	up
2023-09-03	373.667	1225.61	13.56	8.75e-05	0.0021271	-0.107332	up
H1FX	2673.22	4345.11	13.5541	8.77e-05	0.0021271	-0.107716	up
MTF2	418.083	2684.32	13.5521	8.77e-05	0.0021271	-0.107849	up
CABIN1	-469.333	2854.89	-13.5486	8.78e-05	0.0021271	-0.108077	down
NKD2	130.25	214.875	13.548	8.79e-05	0.0021271	-0.108116	up
YPEL2	-78.8333	141.139	-13.5478	8.79e-05	0.0021271	-0.108127	down
PTPRK	-406.528	1744.57	-13.543	8.8e-05	0.0021271	-0.108439	down
ILDR2	119.667	223.944	13.5416	8.8e-05	0.0021271	-0.108532	up
EIF4EBP1	109.917	1051.01	13.5163	8.88e-05	0.00214188	-0.110181	up
CACNB4	-184.389	286.194	-13.5038	8.91e-05	0.00214767	-0.111	down
NLN	-932.889	5354.72	-13.4983	8.93e-05	0.00214767	-0.111363	down
DNAH11	-134.444	159.556	-13.4968	8.93e-05	0.00214767	-0.111464	down
MSH2	-2666.39	6539.19	-13.4927	8.94e-05	0.0021479	-0.11173	down
KIAA1217	519.944	864.694	13.4629	9.03e-05	0.00216611	-0.113697	up
UTP20	-1027.03	1920.93	-13.4487	9.07e-05	0.00217173	-0.114632	down
ANKRD33B	471.528	745.625	13.4475	9.08e-05	0.00217173	-0.114717	up
MCF2L	215.5	384.917	13.4342	9.11e-05	0.00217845	-0.115595	up
FBXL4	-253.222	460.889	-13.4163	9.17e-05	0.00218759	-0.11679	down
RPL23A	2077.44	17577.3	13.4128	9.18e-05	0.00218759	-0.11702	up
IARS2	-1246.67	3643	-13.4103	9.19e-05	0.00218759	-0.117189	down
HSD17B7	-241.028	413.069	-13.401	9.21e-05	0.00219158	-0.117809	down
ADGRL1	967.444	3267.67	13.396	9.23e-05	0.00219253	-0.118143	up
RNF187	312.194	1049.9	13.3862	9.26e-05	0.00219697	-0.118804	up
SLC2A13	-467.583	572.792	-13.3819	9.27e-05	0.00219745	-0.119093	down
LTBP2	15.9722	44.625	13.3706	9.31e-05	0.00220036	-0.119851	up
MYCN	828.833	1587.36	13.3699	9.31e-05	0.00220036	-0.119899	up
MAP4K3	-780.139	1929.12	-13.3647	9.32e-05	0.00220036	-0.120249	down
TRPT1	-56.6111	280.75	-13.3617	9.33e-05	0.00220036	-0.120451	down
SLC35E1	-360.639	788.097	-13.3597	9.34e-05	0.00220036	-0.120586	down
PPP2R5B	-247.028	291.986	-13.3485	9.37e-05	0.00220581	-0.121342	down
PIP4P1	190.889	508.75	13.3231	9.45e-05	0.00222151	-0.123059	up
PLXDC2	-511.694	1938.38	-13.3132	9.48e-05	0.00222611	-0.123733	down
LEMD2	380.972	1462.71	13.3024	9.51e-05	0.0022314	-0.124471	up
AQR	-459.611	3207.86	-13.2852	9.57e-05	0.00223766	-0.125645	down
LRRC8A	987.944	2111.31	13.2838	9.57e-05	0.00223766	-0.12574	up
ARHGEF10	782.778	2522.72	13.2831	9.57e-05	0.00223766	-0.125787	up
PPFIA4	-805.028	1227.93	-13.2642	9.63e-05	0.00224894	-0.127083	down
OSBPL8	-823.722	2757.17	-13.2603	9.65e-05	0.00224924	-0.127355	down
XPNPEP1	-607.639	1600.65	-13.2511	9.68e-05	0.00225273	-0.127982	down
ETNK1	-329.417	1446.51	-13.2485	9.68e-05	0.00225273	-0.128167	down
SLC38A4	262.556	615.611	13.2397	9.71e-05	0.00225663	-0.128774	up
TEX10	-341.389	1439.69	-13.2315	9.74e-05	0.00226003	-0.129334	down
RBM4	215.306	1052.07	13.226	9.76e-05	0.00226154	-0.129718	up
SATB2	-227.778	318.944	-13.2083	9.81e-05	0.00226825	-0.130948	down
RNF214	-164.139	495.125	-13.2053	9.82e-05	0.00226825	-0.131152	down
PHLDA3	807.306	1257.35	13.2022	9.83e-05	0.00226825	-0.13137	up
RABL6	742.222	2133.19	13.1966	9.85e-05	0.00226825	-0.131759	up
CLCN7	411.472	886.847	13.1925	9.86e-05	0.00226825	-0.132044	up
MDN1	-4766.72	7548.47	-13.1815	9.9e-05	0.00226825	-0.13281	down
NUAK1	299.528	933.625	13.179	9.91e-05	0.00226825	-0.132983	up
CYP26B1	-45.3611	45.1806	-13.179	9.91e-05	0.00226825	-0.132986	down
SNN	626.417	1734.65	13.1726	9.93e-05	0.00226825	-0.133435	up
HPN	164.389	270.861	13.17	9.94e-05	0.00226825	-0.133616	up
DKK3	301.361	519.931	13.1693	9.94e-05	0.00226825	-0.133663	up
UNC5D	-693.25	1665.38	-13.169	9.94e-05	0.00226825	-0.133686	down
SBF2	-398.694	1829.18	-13.1688	9.94e-05	0.00226825	-0.133701	down
ARFGEF1	-1136.81	4983.12	-13.1682	9.94e-05	0.00226825	-0.133737	down
ZBTB7A	205.944	523.139	13.1642	9.96e-05	0.00226869	-0.134019	up
CLK2	-170.472	1210.85	-13.1531	9.99e-05	0.00227102	-0.134799	down
ZXDC	-151.028	670.514	-13.1521	0.0001	0.00227102	-0.134868	down
COL1A1	3923	4884.06	13.1508	0.000100012	0.00227102	-0.134959	up
ZFAND5	1602.22	3981.89	13.1431	0.000100269	0.00227227	-0.135504	up
SP5	-197.611	104.528	-13.1423	0.000100294	0.00227227	-0.135558	down
ZNF529	-130.139	443.653	-13.1321	0.000100632	0.00227614	-0.136273	down
GFRA1	204.889	172.694	13.1303	0.000100692	0.00227614	-0.1364	up
NCBP2-AS2	128.25	552.264	13.121	0.000101003	0.0022806	-0.137058	up
SET	-3571.22	24596.3	-13.1109	0.000101344	0.00228415	-0.137775	down
ZFYVE26	-276.028	733.208	-13.1095	0.000101388	0.00228415	-0.137868	down
KLF6	-456.806	775.458	-13.1053	0.00010153	0.00228463	-0.138166	down
LOC105376678	-7.36111	5.51389	-13.1007	0.000101686	0.00228463	-0.138494	down
ATAD1	-439.722	1395.92	-13.0956	0.000101858	0.00228463	-0.138856	down
BEND5	-340.611	282.444	-13.094	0.000101914	0.00228463	-0.138972	down
DNAAF4	-20.1111	25.2778	-13.0917	0.000101989	0.00228463	-0.139131	down
WNK3	-483.944	917.111	-13.0819	0.000102323	0.00228463	-0.13983	down
APPL1	-600.806	1582.12	-13.0813	0.000102343	0.00228463	-0.139871	down
DBNL	-234.444	544.667	-13.0808	0.000102361	0.00228463	-0.13991	down
FN1	-1267.5	3270.86	-13.0786	0.000102437	0.00228463	-0.140067	down
BCAT1	-4463.44	10195.8	-13.0728	0.000102634	0.0022865	-0.140481	down
CUTA	372.389	1867.47	13.0575	0.000103157	0.00229487	-0.141569	up
TPM1	2757.94	9038.53	13.0536	0.000103291	0.00229487	-0.141849	up
CUTC	112.583	490.681	13.0518	0.000103354	0.00229487	-0.14198	up
CADPS	-88.3611	171.347	-13.0419	0.000103693	0.00229687	-0.142685	down
UAP1L1	-220.833	368.306	-13.0404	0.000103746	0.00229687	-0.142793	down
CHST10	138.944	604.083	13.0392	0.000103788	0.00229687	-0.142881	up
FIGNL2	387.667	453.75	13.0081	0.00010487	0.00231826	-0.145118	up
SGTA	652.417	1390.79	12.9942	0.000105361	0.00232581	-0.146127	up
NGFR	442.5	518.417	12.984	0.00010572	0.00232581	-0.146863	up
LPCAT1	1451.19	4555.62	12.9816	0.000105805	0.00232581	-0.147038	up
GPRC5B	947.472	2536.18	12.9809	0.00010583	0.00232581	-0.14709	up
DZIP1	284.083	1259.1	12.9807	0.000105839	0.00232581	-0.147107	up
CEP250	-809.944	1520.28	-12.9751	0.000106036	0.00232581	-0.147511	down
MAT1A	62.6667	80	12.9743	0.000106063	0.00232581	-0.147566	up
TRANK1	583.472	808.014	12.9706	0.000106195	0.00232581	-0.147836	up
PPP4R3B	-592	1851.78	-12.9625	0.000106485	0.00232581	-0.148428	down
NIT2	-113.167	314.722	-12.9601	0.000106569	0.00232581	-0.148599	down
CXCL12	198.139	809.903	12.9593	0.0001066	0.00232581	-0.148662	up
UBN2	-588.611	1211.19	-12.9591	0.000106605	0.00232581	-0.148673	down
EIF4E1B	30.3611	39.2639	12.951	0.000106896	0.00232961	-0.149266	up
DDX25	120.889	246.028	12.935	0.000107472	0.00233698	-0.150435	up
RNF165	-187.056	190.639	-12.9329	0.000107549	0.00233698	-0.150592	down
TNIP1	-636.972	1492.1	-12.9319	0.000107584	0.00233698	-0.150664	down
CLDN6	2269.33	6945.17	12.921	0.000107979	0.00234302	-0.151463	up
ANKRD33	-71.5278	70.625	-12.9176	0.000108104	0.0023432	-0.151716	down
TTC9	-486.056	1441.39	-12.9082	0.000108444	0.00234801	-0.152401	down
ORC6	178.861	982.875	12.896	0.000108893	0.00235519	-0.153305	up
AGPAT2	98.5	439.583	12.8774	0.000109578	0.00236745	-0.154681	up
NSRP1	118.806	587.986	12.8608	0.000110191	0.00237579	-0.155908	up
CCDC151	-80.25	137.931	-12.8606	0.000110201	0.00237579	-0.155927	down
CEP76	-89.1667	404.639	-12.8451	0.00011078	0.0023857	-0.15708	down
FGFRL1	187.528	414.069	12.8415	0.000110916	0.00238606	-0.157351	up
ADM	-1206.61	1660.53	-12.8295	0.000111367	0.00238942	-0.158246	down
DSG2	-1788.06	7652.14	-12.8282	0.000111417	0.00238942	-0.158345	down
SUZ12	-344.528	1178.85	-12.823	0.00011161	0.00238942	-0.158728	down
GBGT1	-184.278	260.361	-12.8226	0.000111628	0.00238942	-0.158764	down
FAM71F1	120.75	171.375	12.8215	0.000111669	0.00238942	-0.158845	up
SLC7A3	601.028	1334.79	12.7979	0.000112565	0.00240603	-0.160614	up
YBX3	795.472	4205.18	12.7939	0.00011272	0.00240677	-0.160919	up
TNIK	-1173.56	2612.11	-12.786	0.00011302	0.00241062	-0.16151	down
ZC3H6	-305.472	506.375	-12.7821	0.000113172	0.00241128	-0.161808	down
RGS6	73.4167	117.514	12.7788	0.0001133	0.00241144	-0.162058	up
SNTB1	-320.444	490.472	-12.7606	0.000114003	0.00242384	-0.163436	down
RNF111	-401.972	685.069	-12.7549	0.000114222	0.00242396	-0.163863	down
FLT4	213.778	395.139	12.7541	0.000114256	0.00242396	-0.163928	up
DHX9	-2972	8822.06	-12.7511	0.000114372	0.00242396	-0.164155	down
KIAA1522	1542.11	2700.61	12.7447	0.00011462	0.0024266	-0.164638	up
RASGEF1A	232.889	547.528	12.7417	0.000114739	0.0024266	-0.16487	up
ADAM10	-610.722	3308.31	-12.7229	0.000115475	0.00243802	-0.1663	down
ADCY6	229.306	751.375	12.7216	0.000115529	0.00243802	-0.166404	up
MLX	-139.889	632.778	-12.7187	0.000115644	0.00243802	-0.166626	down
ATRX	-861.556	4331.72	-12.7018	0.000116311	0.00244431	-0.167916	down
PDCD6IP	-379.75	2388.85	-12.7011	0.00011634	0.00244431	-0.167972	down
CELF5	108.389	262.25	12.6996	0.0001164	0.00244431	-0.168087	up
HTRA3	86.3333	123.556	12.6988	0.000116431	0.00244431	-0.168147	up
ATMIN	201.694	1595.71	12.6938	0.000116629	0.0024448	-0.168529	up
TARS	1381.39	5104.19	12.6921	0.000116698	0.0024448	-0.168661	up
RSAD1	158.833	716.861	12.6835	0.000117044	0.00244949	-0.169327	up
SLC3A2	1350.31	4090.82	12.6771	0.000117301	0.0024523	-0.16982	up
ENPP1	-138.556	1395.89	-12.6525	0.000118294	0.00247048	-0.17172	down
BCHE	-63.5278	69.5139	-12.6453	0.000118585	0.00247397	-0.172274	down
FOXI3	246.083	272.347	12.6374	0.000118908	0.00247813	-0.17289	up
ROR2	91.25	146.069	12.6306	0.000119188	0.00247882	-0.173422	up
ASH2L	286.25	1210.96	12.6305	0.000119188	0.00247882	-0.173422	up
CHMP2B	-305.472	1422.85	-12.6272	0.000119325	0.00247884	-0.173682	down
INTS11	395.722	1177.61	12.6212	0.00011957	0.00247884	-0.174147	up
FAM46B	1622.31	1930.29	12.6189	0.000119666	0.00247884	-0.17433	up
OTUD5	280.639	1071.38	12.6165	0.000119766	0.00247884	-0.174519	up
MARVELD2	-124.639	580.514	-12.6155	0.000119808	0.00247884	-0.174598	down
TMCC1	-276.167	707.778	-12.6107	0.000120006	0.00248037	-0.174972	down
CLMN	155.833	221.611	12.6042	0.000120274	0.00248336	-0.175479	up
ALPL	1578.75	3330.79	12.5941	0.000120695	0.00248693	-0.176273	up
RTL6	411.639	839.708	12.594	0.000120696	0.00248693	-0.176274	up
ATXN2	-315.111	759.389	-12.5828	0.000121162	0.00249398	-0.177152	down
PPM1A	-456.472	1538.99	-12.5783	0.000121354	0.00249535	-0.177512	down
MTCH2	-477.639	1972.04	-12.5676	0.000121802	0.00250201	-0.178353	down
TMSB10	2474	8506.39	12.5618	0.000122044	0.00250318	-0.178806	up
B3GNT2	803.222	1722.69	12.5603	0.00012211	0.00250318	-0.178928	up
PTPRU	508.972	1539.68	12.5573	0.000122236	0.00250321	-0.179164	up
RNF115	-276.417	829.903	-12.5541	0.000122373	0.00250346	-0.17942	down
STXBP5	-151.944	462.528	-12.5454	0.000122741	0.00250843	-0.180107	down
HMGCS1	-2676.44	6321.33	-12.5353	0.000123169	0.00251286	-0.180904	down
DEPDC1	-548	1929.5	-12.5344	0.000123209	0.00251286	-0.180978	down
TBC1D14	454.667	2143.25	12.53	0.000123397	0.00251413	-0.181327	up
TAF1C	298.139	790.903	12.527	0.000123524	0.00251416	-0.181563	up
C1RL	110	368.611	12.5189	0.000123873	0.00251673	-0.18221	up
BRPF1	261.861	483.486	12.5155	0.000124018	0.00251673	-0.182479	up
SEMA4C	543.222	1870.5	12.5153	0.000124027	0.00251673	-0.182496	up
MAD2L1BP	160.472	436.764	12.5039	0.000124519	0.00252415	-0.183405	up
OXCT1	-356.833	929.278	-12.4947	0.000124917	0.00252966	-0.18414	down
SLC22A18	41.7222	80.9167	12.4869	0.000125254	0.00253392	-0.184761	up
MLXIPL	111.028	154.181	12.4791	0.000125595	0.00253631	-0.185388	up
GINS1	340.75	1714.4	12.4783	0.000125629	0.00253631	-0.185451	up
TNFRSF11A	173.25	176.708	12.4755	0.000125752	0.00253631	-0.185675	up
C6orf120	322.472	1271.26	12.4653	0.000126201	0.00254281	-0.186499	up
TMED10	-868.611	4576.64	-12.4595	0.000126453	0.00254533	-0.18696	down
MFGE8	4346.39	9251.31	12.4517	0.000126799	0.00254793	-0.187593	up
CD59	489.583	2012.96	12.4508	0.000126837	0.00254793	-0.187661	up
TNFRSF12A	497.778	995.861	12.4307	0.000127731	0.00256333	-0.18929	up
BTBD2	838.167	2547.72	12.4165	0.000128367	0.0025735	-0.190444	up
REPIN1	499.667	1939.92	12.4085	0.000128726	0.00257812	-0.191093	up
COG8	132.667	536.667	12.3995	0.000129131	0.00258365	-0.191825	up
MAML3	-306.361	412.958	-12.389	0.000129609	0.00259062	-0.192686	down
CYREN	447.25	1165.46	12.3843	0.00012982	0.00259226	-0.193066	up
SLC39A8	-868.25	933.597	-12.3789	0.000130066	0.00259458	-0.193509	down
JOSD1	130.417	837.736	12.3709	0.000130429	0.00259924	-0.19416	up
ELF2	-186.389	1344.31	-12.3627	0.000130806	0.0026017	-0.194835	down
PIKFYVE	-858.722	2192.11	-12.3608	0.000130893	0.0026017	-0.194991	down
SYNCRIP	-1299.22	7190.5	-12.3597	0.000130942	0.0026017	-0.195079	down
TRPS1	-144.694	347.903	-12.3464	0.000131556	0.00260906	-0.196175	down
COA7	247.444	564.028	12.3453	0.000131607	0.00260906	-0.196266	up
JAZF1	-211.472	350.708	-12.3432	0.000131703	0.00260906	-0.196438	down
FAM210A	-480.806	666.319	-12.3354	0.000132067	0.00261368	-0.197086	down
CETN2	-93.4444	563.944	-12.3291	0.000132361	0.00261692	-0.197609	down
EEA1	-478.639	723.069	-12.3209	0.000132745	0.0026219	-0.198289	down
DGAT2	87.5278	88.8194	12.3129	0.000133117	0.00262668	-0.198949	up
CNTFR	103.583	131.292	12.309	0.000133301	0.0026277	-0.199273	up
SEMA5B	435.639	467.875	12.3043	0.000133523	0.0026295	-0.199666	up
GNL1	-130.694	1326.04	-12.2999	0.000133728	0.00263095	-0.200028	down
IKBKB	198.917	621.931	12.2733	0.000134987	0.00265312	-0.202244	up
DDX59	-119.889	627.167	-12.2704	0.000135127	0.00265326	-0.202488	down
SP2	84.25	292.597	12.2621	0.000135527	0.00265767	-0.203189	up
DYNLL1	892.806	3017.4	12.2602	0.000135617	0.00265767	-0.203347	up
SFPQ	2033.22	8667.11	12.2564	0.000135798	0.00265861	-0.203662	up
RNF217	-124.889	299	-12.2275	0.000137197	0.00268338	-0.206099	down
SLC25A29	503.556	1892.58	12.2246	0.000137335	0.00268347	-0.206339	up
HEXA	-122.667	780.444	-12.2212	0.000137504	0.00268415	-0.206632	down
QPRT	670.417	3859.82	12.2179	0.000137664	0.00268466	-0.206909	up
PDS5B	-364.361	1561.93	-12.2056	0.000138264	0.0026936	-0.207946	down
SYTL2	-149.528	444.542	-12.203	0.000138392	0.0026936	-0.208167	down
GLB1L3	-169.778	342.944	-12.1915	0.000138959	0.0027004	-0.209144	down
CDH11	-224.972	437.819	-12.1905	0.000139011	0.0027004	-0.209234	down
CACNG4	89.6389	124.542	12.1802	0.000139522	0.0027077	-0.210113	up
ZNF766	234.361	770.847	12.1538	0.000140839	0.00273062	-0.212368	up
SH3BP2	369.778	1035.89	12.1357	0.000141751	0.00274564	-0.213921	up
XPO6	-503.528	2224.9	-12.1319	0.000141945	0.00274595	-0.21425	down
ANP32B	265.972	3411.29	12.13	0.000142042	0.00274595	-0.214415	up
AXIN1	221.194	1223.26	12.1204	0.00014253	0.00275056	-0.215242	up
CD200	-584.472	1622.32	-12.1199	0.000142555	0.00275056	-0.215285	down
TMEM127	157.278	646.194	12.1154	0.000142784	0.00275056	-0.215673	up
GPR63	-97.25	477.014	-12.1145	0.000142829	0.00275056	-0.215749	down
CACNA1C	67.4167	111.375	12.1097	0.000143073	0.00275261	-0.216162	up
B3GNT4	-78.1667	79.6389	-12.1031	0.000143413	0.0027565	-0.216736	down
NELL1	-13.5	9.69444	-12.0954	0.000143808	0.00276145	-0.217401	down
IGF2BP2	571.778	3232.11	12.0842	0.000144387	0.00276991	-0.218375	up
IDE	-431.778	1510.5	-12.0722	0.000145009	0.00277917	-0.219418	down
ALDOC	-598.861	1390.76	-12.0628	0.000145498	0.0027841	-0.220237	down
ARID4B	-350.222	862.833	-12.062	0.000145544	0.0027841	-0.220313	down
TMCC3	50.0833	78.6528	12.0592	0.000145689	0.00278422	-0.220556	up
TUBB2B	-2068.5	9113.14	-12.0445	0.000146461	0.00279442	-0.221843	down
HNRNPLL	-413.139	1099.74	-12.0437	0.000146502	0.00279442	-0.221912	down
UBE2L6	132.611	627.75	12.0307	0.000147187	0.00280175	-0.22305	up
CNTNAP2	-1124.22	3077.94	-12.0299	0.000147231	0.00280175	-0.223122	down
ATP2C1	-425.556	2375.97	-12.0277	0.000147349	0.00280175	-0.223318	down
GALC	-111.5	391.694	-12.025	0.000147493	0.00280175	-0.223558	down
FRAT2	293.361	904.819	12.0232	0.000147586	0.00280175	-0.22371	up
CGB7	16.6111	16.4722	12.0202	0.000147747	0.00280216	-0.223978	up
EFNA1	-140.056	168.389	-12.0147	0.000148042	0.0028051	-0.224466	down
LAPTM4B	1844.06	8366.03	12.0047	0.000148574	0.00281177	-0.225344	up
RAB11FIP4	617.389	2048.75	12.0012	0.000148764	0.00281177	-0.225656	up
SLC22A15	-129.306	160.264	-12.0002	0.000148816	0.00281177	-0.225742	down
SDAD1	116.806	1389.26	11.9896	0.000149387	0.00281888	-0.226682	up
MVP	75.4722	150.931	11.9855	0.000149608	0.00281888	-0.227045	up
DEF8	206.833	988.667	11.9854	0.000149614	0.00281888	-0.227055	up
SLC18A2	109.306	248.319	11.9753	0.000150163	0.00282657	-0.227956	up
MRM2	262.917	650.181	11.9638	0.00015079	0.0028357	-0.228981	up
C2orf78	10.6667	16.5556	11.9582	0.000151095	0.00283877	-0.229478	up
PTPRM	130.778	281.611	11.9551	0.000151263	0.00283926	-0.229752	up
WDR44	-419.444	1235.61	-11.939	0.000152151	0.00284967	-0.231198	down
POLR3G	-2887.33	4358.28	-11.9381	0.000152196	0.00284967	-0.231271	down
ZFYVE1	-108.333	397.611	-11.9373	0.000152244	0.00284967	-0.231349	down
KBTBD8	218.556	379.111	11.9322	0.000152526	0.00285228	-0.231806	up
SPIRE1	-230.667	602	-11.9278	0.000152769	0.00285289	-0.232199	down
C2CD3	-219.056	486.778	-11.9264	0.000152843	0.00285289	-0.23232	down
CERS4	858.389	1662.86	11.9117	0.000153663	0.00286551	-0.233645	up
DDX56	244.639	845.069	11.9074	0.000153903	0.002866	-0.234033	up
TTC3	-262.111	1603.61	-11.9061	0.000153975	0.002866	-0.234149	down
AKR1A1	883.861	2532.04	11.903	0.000154153	0.00286665	-0.234436	up
HNRNPL	-1487.78	9656.94	-11.878	0.000155558	0.00288848	-0.236692	down
S100A11	-1364.72	2379.92	-11.8762	0.000155662	0.00288848	-0.236857	down
IP6K2	462.5	1738.14	11.8745	0.00015576	0.00288848	-0.237014	up
AFF4	-641.917	3161.99	-11.8648	0.000156312	0.00289604	-0.237897	down
OSBPL5	147.667	300.056	11.8541	0.000156925	0.00290327	-0.238874	up
FAM53C	662.417	1822.6	11.8529	0.000156992	0.00290327	-0.238981	up
ACP1	618.5	2668.47	11.8438	0.000157515	0.00291024	-0.239811	up
SCN5A	126.778	266.611	11.8306	0.000158278	0.00291574	-0.241022	up
CD300A	-273.694	216.042	-11.8292	0.00015836	0.00291574	-0.241151	down
SEC24A	-604.111	1476.33	-11.8282	0.000158413	0.00291574	-0.241235	down
RAPGEFL1	129.75	308.069	11.8275	0.000158456	0.00291574	-0.241304	up
NDOR1	239.083	648.042	11.826	0.00015854	0.00291574	-0.241437	up
KCNN3	84.9444	132.472	11.8165	0.000159097	0.00292329	-0.242315	up
SPRED3	47.0556	91.8056	11.8118	0.000159369	0.00292365	-0.242746	up
SOS2	-187.111	335.444	-11.8095	0.000159503	0.00292365	-0.242957	down
WDR47	-116.389	169.972	-11.8074	0.000159625	0.00292365	-0.243149	down
INTS6L	-56	265.389	-11.806	0.000159709	0.00292365	-0.24328	down
CYB5B	-297.083	1761.38	-11.802	0.000159942	0.00292365	-0.243647	down
POLR3H	176.944	472.056	11.8012	0.000159992	0.00292365	-0.243726	up
ZNF215	-96.8611	414.347	-11.7974	0.000160214	0.00292504	-0.244075	down
ADGRL2	707.556	5727.17	11.7915	0.00016056	0.00292868	-0.244617	up
C2CD2	302.167	498.528	11.7846	0.000160967	0.00293096	-0.245255	up
FEN1	465.972	1889.96	11.7833	0.000161042	0.00293096	-0.245373	up
SLC50A1	-247.556	937.083	-11.782	0.000161124	0.00293096	-0.245501	down
CDIP1	675.333	979.778	11.7699	0.000161838	0.00294128	-0.246617	up
PLCL2	305.778	737.167	11.7654	0.000162109	0.00294132	-0.247039	up
IRX1	102.278	131.694	11.7646	0.000162157	0.00294132	-0.247115	up
CTCFL	82.0556	84.5278	11.7612	0.00016236	0.00294132	-0.247431	up
FERMT3	17.6111	22.4722	11.7587	0.000162507	0.00294132	-0.247659	up
ZDHHC23	-200.861	526.375	-11.7576	0.000162574	0.00294132	-0.247765	down
SLC1A5	610.333	2848.61	11.7516	0.000162935	0.00294519	-0.248326	up
TMEM63B	299.028	1049.74	11.7449	0.000163332	0.00294708	-0.248942	up
EGLN2	276.75	1559.9	11.7427	0.00016347	0.00294708	-0.249156	up
CAND1	-780.222	5170.5	-11.7421	0.000163502	0.00294708	-0.249206	down
ZNF398	322.167	1288.94	11.7388	0.000163703	0.00294708	-0.249517	up
AKR1B1	411.306	2737.74	11.7375	0.000163781	0.00294708	-0.249638	up
CCDC71	163.639	350.986	11.7296	0.000164258	0.00294708	-0.250375	up
GAS7	589.833	600.25	11.7294	0.000164268	0.00294708	-0.250391	up
THOP1	325.167	1366.25	11.7267	0.000164433	0.00294708	-0.250646	up
SIX4	-265.111	866.333	-11.7263	0.000164459	0.00294708	-0.250686	down
ATP2B1	-355.75	1007.29	-11.724	0.000164599	0.00294708	-0.250902	down
CHODL	-385.778	829.806	-11.723	0.000164658	0.00294708	-0.250994	down
KYAT1	126.694	321.764	11.7102	0.00016544	0.00295834	-0.252199	up
SMAD9	-61.7778	79.3889	-11.7068	0.000165645	0.00295834	-0.252514	down
IGDCC3	351.528	1353.15	11.7047	0.000165777	0.00295834	-0.252716	up
SHCBP1	-213.556	485.75	-11.703	0.000165878	0.00295834	-0.252872	down
UBQLN1	-649.056	4110.47	-11.6964	0.000166284	0.00296093	-0.253495	down
CDC34	404.222	1703.28	11.6958	0.000166319	0.00296093	-0.253549	up
DOCK7	-435.139	1503.07	-11.6873	0.000166847	0.00296768	-0.254357	down
HLA-DQB1	-657.111	846.444	-11.6801	0.000167294	0.00296849	-0.25504	down
PER1	-547.861	722.986	-11.6798	0.000167312	0.00296849	-0.255068	down
TMEM107	-105.5	148.083	-11.6794	0.000167337	0.00296849	-0.255106	down
RAB3GAP2	-543.694	2188.51	-11.6745	0.000167637	0.00297118	-0.255564	down
PDK3	-925.917	2957.24	-11.6655	0.0001682	0.00297852	-0.256421	down
SEC61G	-375.667	929.389	-11.6564	0.00016877	0.00298145	-0.257288	down
PLCG1	1027.86	3541.74	11.6562	0.00016878	0.00298145	-0.257303	up
PPFIA1	-1087.58	2306.82	-11.6557	0.000168812	0.00298145	-0.257352	down
C1QTNF3	-34.3889	44.9722	-11.6461	0.000169416	0.00298949	-0.258269	down
TRMT2B	83.2778	345.25	11.637	0.000169988	0.00299693	-0.259134	up
STK11	488.611	1484.25	11.6319	0.000170309	0.00299996	-0.25962	up
MEX3B	-131.583	360.903	-11.6233	0.000170855	0.00300693	-0.260442	down
HNRNPM	-1559.83	7532.64	-11.6174	0.000171231	0.00300958	-0.261009	down
ARMCX2	228.167	1892.81	11.6162	0.000171306	0.00300958	-0.261122	up
TAF1D	-228.444	1006.28	-11.6054	0.000171995	0.00301656	-0.262156	down
WIPI2	261.056	1780.36	11.6053	0.000172005	0.00301656	-0.262171	up
POLA1	-536.806	2627.29	-11.5938	0.000172743	0.00302685	-0.263276	down
DMKN	206.806	1802.24	11.5858	0.00017326	0.00303326	-0.264049	up
JAK2	-73.4444	150.889	-11.5825	0.000173472	0.00303431	-0.264365	down
DMXL2	422.417	1814.71	11.5745	0.000173994	0.00304079	-0.265144	up
NGLY1	-623.806	972.708	-11.5656	0.000174573	0.00304587	-0.266005	down
SDK2	506.139	534.903	11.5653	0.000174588	0.00304587	-0.266028	up
PSMD1	-944.361	4861.99	-11.5585	0.000175037	0.00305104	-0.266694	down
RBM47	-552.194	1541.49	-11.5503	0.000175572	0.0030577	-0.267486	down
POLG2	-62.6944	343.486	-11.5414	0.00017616	0.00306528	-0.268357	down
FBXO38	-276.944	939.75	-11.5316	0.000176809	0.00307389	-0.269313	down
TNFRSF10C	200.722	332.722	11.5225	0.000177411	0.00308081	-0.2702	up
MED29	273.139	815.347	11.5182	0.000177696	0.00308081	-0.270619	up
ACSS1	52.8889	66.8333	11.5164	0.000177816	0.00308081	-0.270794	up
AGO1	-492.056	1268.42	-11.5155	0.000177876	0.00308081	-0.270883	down
ZBED6	-470.25	457.181	-11.5123	0.000178092	0.00308081	-0.271199	down
FAM72D	-121.778	211.333	-11.5117	0.000178129	0.00308081	-0.271254	down
PLA2G3	-216.833	437.694	-11.5066	0.000178473	0.00308409	-0.271758	down
MORC3	-216.972	687.069	-11.5016	0.000178811	0.00308726	-0.272252	down
ID3	1050.11	1759.47	11.4927	0.000179408	0.0030949	-0.273125	up
INSIG1	-795.194	1401.65	-11.4861	0.000179855	0.00309995	-0.273777	down
FEM1C	-267.667	846.111	-11.4831	0.000180055	0.00310073	-0.274069	down
MTBP	-91.3056	323.153	-11.4758	0.000180552	0.00310493	-0.274791	down
FBXW9	-50.4444	203.972	-11.475	0.000180609	0.00310493	-0.274875	down
TUFM	383	4102	11.4692	0.000181	0.00310588	-0.275441	up
DDIT4L	-144.25	272.403	-11.4687	0.000181038	0.00310588	-0.275497	down
MED23	-296.861	780.042	-11.4673	0.00018113	0.00310588	-0.27563	down
RNF43	-34.3056	99.4583	-11.465	0.000181291	0.00310598	-0.275864	down
NOG	-219.889	118.333	-11.4576	0.000181797	0.00311001	-0.276597	down
ERGIC1	640.917	2103.32	11.4528	0.000182126	0.00311001	-0.277072	up
SUFU	171.361	394.958	11.4527	0.000182133	0.00311001	-0.277082	up
CASK	438.5	2332.17	11.4525	0.000182147	0.00311001	-0.277103	up
ZNF84	-269.222	914.5	-11.4497	0.000182336	0.00311059	-0.277376	down
CORO2B	68.3056	143.986	11.4472	0.000182508	0.00311087	-0.277625	up
YDJC	122.333	257.222	11.4398	0.000183021	0.00311696	-0.278364	up
HBP1	-497.333	1530.03	-11.4357	0.000183305	0.00311915	-0.278774	down
LRIG2	-203.972	910.597	-11.4215	0.000184288	0.00313321	-0.280186	down
RMI1	-242.25	779.181	-11.4156	0.000184705	0.00313614	-0.280784	down
ELMO1	67.3889	178.083	11.4123	0.000184932	0.00313614	-0.281108	up
TEX13B	9.61111	8.63889	11.41	0.000185091	0.00313614	-0.281336	up
APBB2	174.222	1160.06	11.4078	0.000185246	0.00313614	-0.281557	up
SLC25A42	-99.0278	210.153	-11.4076	0.000185264	0.00313614	-0.281583	down
GRIN2D	-415.444	626.917	-11.4049	0.000185453	0.00313614	-0.281853	down
ANK2	294.472	654.042	11.3995	0.000185835	0.00313614	-0.282398	up
VAT1L	1191.86	2045.21	11.3978	0.000185948	0.00313614	-0.28256	up
RIMS4	392.25	1063.38	11.396	0.000186078	0.00313614	-0.282745	up
TMEM132A	359.806	875.792	11.3951	0.000186145	0.00313614	-0.28284	up
STX5	129.333	416.639	11.3939	0.000186224	0.00313614	-0.282953	up
RBBP7	837.5	5813.25	11.3923	0.00018634	0.00313614	-0.283118	up
CLCN6	-247.667	687.75	-11.3848	0.000186869	0.00314138	-0.283871	down
PRCC	300.5	1519.64	11.3821	0.000187064	0.00314138	-0.284148	up
MELK	-370.139	1523.99	-11.3813	0.000187122	0.00314138	-0.28423	down
VSTM2L	35.6667	37	11.3788	0.000187296	0.00314167	-0.284477	up
CCDC61	-56.4722	175.069	-11.3736	0.000187666	0.0031437	-0.285002	down
UBE3C	163.583	1885.65	11.3727	0.00018773	0.0031437	-0.285093	up
SPAG9	-563.583	2376.24	-11.368	0.000188068	0.00314672	-0.285571	down
SETD7	-69.7222	258.306	-11.3643	0.000188333	0.00314852	-0.285946	down
NDUFA4L2	-85.9444	61.8056	-11.356	0.000188925	0.00315579	-0.286783	down
ZZZ3	-293.694	1409.04	-11.3512	0.000189267	0.00315887	-0.287266	down
FOSL2	-248.861	336.042	-11.3412	0.000189993	0.00316835	-0.288288	down
SARS	384.333	2513.56	11.3349	0.00019045	0.00317332	-0.288929	up
SPATS2	-197.639	710.986	-11.3277	0.000190975	0.00317936	-0.289665	down
SHOC2	-176.5	758.833	-11.3255	0.00019113	0.00317936	-0.289882	down
TMOD3	-421.111	1391.78	-11.3176	0.000191708	0.00318634	-0.290692	down
LMCD1	61.1944	132.625	11.3063	0.000192538	0.00319531	-0.291849	up
NMU	131.194	134.236	11.3038	0.000192724	0.00319531	-0.29211	up
NR1D1	-62.7778	111.806	-11.3037	0.000192727	0.00319531	-0.292113	down
SMO	510.639	1508.68	11.2997	0.000193021	0.00319591	-0.292523	up
SYNJ2	-124.278	325.639	-11.2989	0.000193082	0.00319591	-0.292608	down
APLN	-2333.94	1722.47	-11.294	0.000193441	0.00319921	-0.293107	down
RBM15B	897.528	2687.82	11.2868	0.00019398	0.00320439	-0.293854	up
FOXP4	174.583	406.847	11.2825	0.000194296	0.00320439	-0.294294	up
UBE2G2	464.917	1934.9	11.2807	0.000194431	0.00320439	-0.294481	up
USF2	467.556	1705.92	11.2796	0.000194513	0.00320439	-0.294593	up
RHOT2	323.889	1636.97	11.2778	0.000194646	0.00320439	-0.294778	up
GGCT	381.111	1263.39	11.2769	0.000194714	0.00320439	-0.294873	up
PUS7	-443.528	1403.46	-11.2636	0.000195712	0.00321817	-0.296251	down
PALM	297.861	448.181	11.2597	0.000196	0.00322025	-0.296647	up
MUT	-126.194	694.514	-11.2484	0.000196856	0.00323166	-0.297825	down
ZBTB25	-192.944	254.139	-11.2428	0.000197273	0.00323522	-0.298397	down
BRWD1	-779.667	2862.25	-11.2412	0.000197396	0.00323522	-0.298566	down
CTNNBIP1	186.917	819.569	11.2344	0.000197915	0.00324107	-0.299277	up
MRPL19	-202.611	2089.53	-11.2241	0.000198702	0.00325107	-0.300353	down
PNPLA8	-229.361	438.458	-11.2191	0.000199084	0.00325107	-0.300875	down
APOLD1	-157.972	100.486	-11.213	0.000199545	0.00325107	-0.301503	down
HSPA13	-651.472	1469.18	-11.2129	0.000199557	0.00325107	-0.301519	down
SENP7	-104.528	375.486	-11.2118	0.000199638	0.00325107	-0.30163	down
CLDN4	351.111	570.111	11.2107	0.000199727	0.00325107	-0.301751	up
PAFAH1B2	217.417	2298.15	11.207	0.000200014	0.00325107	-0.302141	up
MXI1	-811.972	824.319	-11.2041	0.000200232	0.00325107	-0.302437	down
LMO7	-241.278	632.806	-11.2009	0.000200483	0.00325107	-0.302778	down
PPIP5K2	-209.806	1067.82	-11.2003	0.000200526	0.00325107	-0.302837	down
MIDN	1093.69	1967.4	11.1999	0.000200557	0.00325107	-0.302879	up
RAB20	-611.722	830.667	-11.1989	0.000200635	0.00325107	-0.302985	down
SLF1	-137.778	494.861	-11.1939	0.000201021	0.00325107	-0.303508	down
WDR59	259.389	1266.17	11.1933	0.00020107	0.00325107	-0.303574	up
RNPS1	926.278	4056.86	11.1875	0.000201517	0.00325107	-0.30418	up
SMC2	-693.556	2152.86	-11.1872	0.00020154	0.00325107	-0.304211	down
MMP24	525.667	749.944	11.1865	0.000201597	0.00325107	-0.304288	up
ZC3HAV1L	-205.333	244.667	-11.185	0.000201715	0.00325107	-0.304447	down
SNRNP70	859.5	5128.58	11.1849	0.000201723	0.00325107	-0.304458	up
TTLL7	-143.306	290.569	-11.184	0.000201794	0.00325107	-0.304554	down
CLU	1401.67	2474.33	11.1802	0.00020209	0.00325107	-0.304954	up
GIGYF1	497.139	2292.18	11.1783	0.000202233	0.00325107	-0.305147	up
GCNT2	-1129.17	3077.89	-11.1768	0.000202351	0.00325107	-0.305306	down
CLCN3	-326.222	1560.94	-11.1759	0.000202421	0.00325107	-0.305401	down
ATAD2B	-247.278	698.972	-11.173	0.000202647	0.00325209	-0.305705	down
ATP11C	-365.556	3635.22	-11.1677	0.000203061	0.00325418	-0.306264	down
MROH1	121	356.861	11.1672	0.000203102	0.00325418	-0.306318	up
CHAF1B	89.1111	621.222	11.164	0.000203352	0.00325559	-0.306655	up
SCLT1	-184.806	399.208	-11.1587	0.00020377	0.00325602	-0.307217	down
CARHSP1	1052.22	3266.42	11.1576	0.000203859	0.00325602	-0.307336	up
RPLP1	2267.17	19254.8	11.1571	0.000203898	0.00325602	-0.307388	up
ADNP2	537.694	1923.74	11.1554	0.00020403	0.00325602	-0.307565	up
TOE1	100.111	182.556	11.1431	0.000205007	0.00326131	-0.308875	up
FUT8	184.278	471.056	11.1428	0.000205026	0.00326131	-0.308901	up
DGKE	-104.111	377	-11.142	0.000205092	0.00326131	-0.308988	down
ARGLU1	435.833	2719.92	11.142	0.000205094	0.00326131	-0.308992	up
DNAJC10	-671.667	3294.78	-11.141	0.000205175	0.00326131	-0.3091	down
PCDHGA11	-22.1944	54.6806	-11.1325	0.000205848	0.00326941	-0.309998	down
NIP7	262.028	705.958	11.1258	0.000206382	0.00327529	-0.31071	up
ADAT2	-108.917	419.792	-11.123	0.000206608	0.00327626	-0.311011	down
PICALM	-394.528	1873.49	-11.121	0.000206771	0.00327626	-0.311227	down
SCAF8	628.583	1509.46	11.1179	0.000207019	0.00327626	-0.311558	up
FOXJ1	-257.194	336.292	-11.1169	0.000207101	0.00327626	-0.311666	down
TRAF5	-498.611	1095.61	-11.1132	0.000207395	0.00327626	-0.312057	down
CLNS1A	380.667	3045.72	11.1128	0.000207424	0.00327626	-0.312096	up
SLC41A3	116.861	488.931	11.1084	0.000207784	0.00327935	-0.312573	up
EIF3G	449.389	2970.39	11.0941	0.00020894	0.00329501	-0.314104	up
MFSD14A	-469.139	1584.54	-11.0872	0.000209505	0.00330131	-0.314849	down
TTC30A	-102.667	157.667	-11.0825	0.000209886	0.00330462	-0.315352	down
MKNK2	579.444	2231.78	11.0785	0.000210215	0.00330462	-0.315785	up
PRDM15	61.7778	426.778	11.0777	0.000210274	0.00330462	-0.315863	up
TOP2A	-2456.08	16746.8	-11.0765	0.000210375	0.00330462	-0.315996	down
USP48	310.139	2348.65	11.0733	0.00021064	0.00330619	-0.316344	up
PPM1F	219.944	880.833	11.0696	0.000210939	0.00330828	-0.316736	up
RIMS3	382.278	856.306	11.0652	0.000211304	0.00330828	-0.317215	up
ACLY	-2361.67	7872.5	-11.0637	0.000211423	0.00330828	-0.317372	down
C5orf30	-137.111	471.056	-11.0636	0.000211434	0.00330828	-0.317386	down
SH3BP5L	220.139	849.875	11.0612	0.000211632	0.00330879	-0.317645	up
RPRD1A	-1435.44	4506.44	-11.0573	0.000211958	0.00331131	-0.318072	down
UNC5B	388.222	1712.67	11.0533	0.000212283	0.00331291	-0.318497	up
CCDC60	24.8889	18.3333	11.052	0.000212392	0.00331291	-0.31864	up
NPFFR2	-173.528	165.903	-11.0471	0.000212801	0.00331671	-0.319174	down
USO1	-355.639	5596.62	-11.0444	0.000213026	0.00331764	-0.319468	down
CDK16	1295.5	4406.25	11.0386	0.000213511	0.00332004	-0.3201	up
BCAR1	959.222	1897.39	11.0382	0.000213543	0.00332004	-0.320142	up
EIF3I	347.861	3528.49	11.0354	0.000213776	0.00332004	-0.320445	up
CSTF2T	307.222	1270	11.0346	0.000213843	0.00332004	-0.320532	up
SLAIN2	-185.5	768.611	-11.0164	0.000215368	0.00333942	-0.322512	down
MOV10	304.139	865.403	11.0157	0.000215425	0.00333942	-0.322585	up
PTPMT1	237.278	741.556	11.009	0.000215994	0.00334523	-0.323321	up
CA3	-92.1389	113.542	-11.0044	0.000216382	0.00334523	-0.323823	down
AK4	-2933.14	4679.71	-11.0035	0.000216457	0.00334523	-0.32392	down
NGRN	169.667	853.694	11.0021	0.000216576	0.00334523	-0.324074	up
AVEN	-77	228.556	-11.0014	0.000216635	0.00334523	-0.32415	down
TRHDE	-64.25	123.236	-10.9886	0.000217724	0.00335763	-0.325553	down
PGAP1	142.306	1025.46	10.9881	0.000217773	0.00335763	-0.325616	up
PTPRG	-1885.17	5584.97	-10.9799	0.000218469	0.00336577	-0.32651	down
C6orf141	97.3889	195.472	10.9754	0.000218862	0.00336923	-0.327013	up
SKP2	-371.972	1577.18	-10.9724	0.000219116	0.00337055	-0.327339	down
TGFB1	-266.722	411.194	-10.9637	0.000219864	0.00337945	-0.328295	down
SLC35A3	-124.167	419.389	-10.9615	0.000220059	0.00337969	-0.328544	down
DNER	60.7778	104.5	10.9572	0.000220431	0.00337969	-0.329019	up
ZSCAN18	161.167	417.306	10.9572	0.000220434	0.00337969	-0.329023	up
FAM126A	-975.028	3091.76	-10.9542	0.000220693	0.00337969	-0.329353	down
WDR5	384.472	1615.54	10.952	0.000220884	0.00337969	-0.329597	up
C1orf123	178.611	598.667	10.9519	0.000220891	0.00337969	-0.329606	up
ATG9A	-342	1248.56	-10.9423	0.000221727	0.00338825	-0.33067	down
NFKBIA	207.861	460.792	10.9378	0.000222122	0.00338825	-0.331171	up
NME4	994.417	4004.85	10.9358	0.00022229	0.00338825	-0.331385	up
SDC4	375.861	1467.46	10.9345	0.000222408	0.00338825	-0.331534	up
AHNAK2	164.389	272.528	10.9341	0.000222445	0.00338825	-0.331581	up
GLUL	1313.08	4167.96	10.9323	0.000222601	0.00338825	-0.331778	up
KDELC2	-190.222	667.333	-10.9298	0.000222818	0.00338825	-0.332053	down
CRYBG3	-625.917	1162.71	-10.9268	0.000223086	0.00338825	-0.332392	down
ZNF585A	-113.417	296.097	-10.9262	0.000223136	0.00338825	-0.332456	down
SPG7	461.278	1511.28	10.9249	0.000223248	0.00338825	-0.332597	up
MIS12	207.944	670.472	10.9242	0.000223312	0.00338825	-0.332678	up
ACBD5	-867.472	1042.88	-10.9208	0.000223613	0.00339	-0.33306	down
ATXN1	-96.7778	143.944	-10.9191	0.000223766	0.00339	-0.333252	down
FNDC4	85.4167	337.236	10.9112	0.000224462	0.00339377	-0.334131	up
SAE1	951.528	5039.93	10.9072	0.000224814	0.00339377	-0.334574	up
FMNL3	61.7778	476.611	10.9066	0.000224868	0.00339377	-0.334641	up
UBTF	191.139	1849.62	10.9052	0.000224997	0.00339377	-0.334804	up
HNRNPF	891.361	6177.07	10.905	0.000225009	0.00339377	-0.334819	up
F2RL1	479.111	986.5	10.9048	0.000225031	0.00339377	-0.334847	up
SRXN1	426.472	708.125	10.9009	0.000225381	0.00339472	-0.335287	up
LBR	-710.583	2451.24	-10.9003	0.000225433	0.00339472	-0.335353	down
DPYSL4	204	653.556	10.8981	0.000225628	0.00339511	-0.335598	up
LY6E	470.306	1224.54	10.8945	0.000225944	0.0033973	-0.335994	up
ZNF624	-65.7222	116.917	-10.8844	0.000226855	0.00340669	-0.337136	down
EPHA1	401.75	2517.46	10.8838	0.000226908	0.00340669	-0.337203	up
GALR1	-30.6667	36.2222	-10.8785	0.000227385	0.00340922	-0.337799	down
KCTD9	-137.833	517.972	-10.8772	0.000227498	0.00340922	-0.33794	down
CDK19	-195.528	300.569	-10.8762	0.000227588	0.00340922	-0.338052	down
RNF24	-249.417	500.236	-10.8734	0.000227844	0.00341051	-0.338373	down
ZBTB39	479.417	1184.32	10.8657	0.000228537	0.00341832	-0.339236	up
HEATR1	-775	3208.67	-10.8545	0.000229557	0.00342973	-0.340505	down
PGRMC2	-425.944	1772.08	-10.8536	0.000229642	0.00342973	-0.34061	down
LRPAP1	393.75	1170.62	10.8485	0.000230108	0.00343413	-0.341189	up
FNDC3A	-387.722	1265.61	-10.8466	0.00023028	0.00343414	-0.341402	down
TRAPPC13	-97.25	411.875	-10.8398	0.000230901	0.00344084	-0.342171	down
CCDC137	340.75	779.431	10.8202	0.000232706	0.00346516	-0.344398	up
PRMT6	197.889	648.167	10.8138	0.000233301	0.00347086	-0.345129	up
PBRM1	-775.694	1981.54	-10.8123	0.000233436	0.00347086	-0.345295	down
ALDH7A1	673.611	3306.64	10.7984	0.000234739	0.00348765	-0.346893	up
2023-09-11	-513.444	3537.17	-10.7919	0.000235348	0.00349411	-0.347638	down
LGR4	-392.528	2557.68	-10.7761	0.000236836	0.00351144	-0.349451	down
PNPLA4	116.056	518.417	10.774	0.000237034	0.00351144	-0.349692	up
LPAR3	-92.6389	347.625	-10.7739	0.000237042	0.00351144	-0.349701	down
WRNIP1	-410.917	1041.24	-10.7706	0.000237357	0.00351352	-0.350085	down
FKBP15	-223.139	659.125	-10.7663	0.000237765	0.00351696	-0.35058	down
PDE6G	-48.3056	148.347	-10.7644	0.000237944	0.003517	-0.350797	down
CEP83	-127.444	433.417	-10.757	0.000238651	0.00352486	-0.351654	down
RAB6A	-527.917	2169.68	-10.7476	0.000239551	0.00353552	-0.352742	down
LARP1B	173.972	806.597	10.7445	0.000239849	0.00353552	-0.353101	up
TICRR	-616.472	1189.04	-10.7424	0.000240053	0.00353552	-0.353347	down
MDFI	-825.444	1531.89	-10.7421	0.000240079	0.00353552	-0.353379	down
MEGF6	237.5	447.472	10.7346	0.000240803	0.00354357	-0.354251	up
GDAP1	-232.111	538.361	-10.7314	0.000241109	0.0035449	-0.354619	down
TRIM71	3954.92	10847.7	10.73	0.000241247	0.0035449	-0.354785	up
MYORG	-104.472	237.375	-10.7136	0.000242838	0.00356434	-0.356693	down
RHOT1	-524.75	1377.76	-10.7127	0.000242926	0.00356434	-0.356798	down
C1orf112	-258	764.111	-10.7102	0.000243167	0.00356527	-0.357087	down
GPC3	844.583	1837.43	10.7084	0.000243348	0.00356531	-0.357302	up
UBE2G1	680.278	2406.67	10.7056	0.000243626	0.00356677	-0.357635	up
GAB1	-155.556	556.833	-10.6998	0.000244186	0.00357235	-0.358302	down
PVR	157.444	395.333	10.6942	0.000244741	0.00357786	-0.358963	up
TTC39C	-218.889	507	-10.6914	0.000245017	0.00357873	-0.359293	down
CD24	8285.11	24887.4	10.69	0.000245158	0.00357873	-0.35946	up
ATF3	171.806	290.708	10.6849	0.000245656	0.00358339	-0.360051	up
PIK3CA	-138.833	546.917	-10.6794	0.000246202	0.00358874	-0.3607	down
ARRDC3	-156.722	145.472	-10.6748	0.000246659	0.00359019	-0.361241	down
EGLN1	-1785.72	1623.39	-10.6748	0.00024666	0.00359019	-0.361242	down
BCL2	-78.3056	119.625	-10.6718	0.000246955	0.00359085	-0.361591	down
CADM1	328.444	570.167	10.6708	0.000247064	0.00359085	-0.36172	up
TP53RK	135.278	349.361	10.6676	0.000247376	0.00359278	-0.36209	up
DAPK3	340.333	1129.44	10.6631	0.000247824	0.00359668	-0.362619	up
MAF	-164.417	241.097	-10.65	0.000249143	0.00361268	-0.364173	down
CCZ1B	-94.4167	415.292	-10.6471	0.000249436	0.00361268	-0.364518	down
YTHDC1	640.5	2921.83	10.6468	0.000249467	0.00361268	-0.364554	up
HSP90AB1	-8415.44	63184.3	-10.6425	0.000249902	0.00361463	-0.365065	down
LIN9	-121.861	445.736	-10.6414	0.000250004	0.00361463	-0.365184	down
TTLL5	-260.667	799.722	-10.6401	0.000250144	0.00361463	-0.365349	down
CTNNB1	1644.89	10307.6	10.6285	0.000251315	0.00362776	-0.366721	up
NDUFS5	989.667	4443.11	10.6275	0.000251415	0.00362776	-0.366837	up
GPATCH8	443.722	1741.92	10.6114	0.000253063	0.00364891	-0.36876	up
ONECUT2	-114.944	176.083	-10.601	0.00025413	0.00366023	-0.370001	down
SPRY1	-292.389	598.167	-10.6002	0.000254213	0.00366023	-0.370098	down
GPT2	-438.222	1324	-10.5954	0.000254716	0.00366483	-0.370681	down
ZMYM4	-519.278	3244.92	-10.5864	0.000255639	0.00367548	-0.37175	down
PPP1R1B	-227.556	370.861	-10.5827	0.00025603	0.00367846	-0.372201	down
CAV2	-177.5	192.083	-10.5705	0.0002573	0.00369406	-0.373667	down
SRPK2	-232.167	1419.61	-10.5598	0.000258427	0.00370521	-0.374962	down
NEK8	71.0278	208.597	10.5596	0.000258447	0.00370521	-0.374985	up
DCHS2	-41.1111	82.0556	-10.5551	0.000258921	0.00370916	-0.375529	down
STAG1	-240.861	686.597	-10.5535	0.000259093	0.00370916	-0.375726	down
MEDAG	57.0556	67.1667	10.551	0.000259353	0.0037098	-0.376025	up
SPTB	73.4444	103.556	10.5495	0.000259508	0.0037098	-0.376202	up
GCHFR	-150.833	351.583	-10.5465	0.000259833	0.00371179	-0.376573	down
ERVH48-1	-2050.86	1840.32	-10.5414	0.000260365	0.00371674	-0.377182	down
LARP4	-428.917	1759.46	-10.5376	0.00026077	0.00371987	-0.377644	down
NES	2238.08	9045.54	10.5334	0.000261218	0.00372099	-0.378156	up
NEPRO	-194.167	1102.31	-10.533	0.000261268	0.00372099	-0.378212	down
CAPN2	529.917	1266.07	10.5317	0.000261406	0.00372099	-0.37837	up
PGM1	-472.611	4037.19	-10.5212	0.000262529	0.00373433	-0.379648	down
LDB2	-657.389	1744.53	-10.5125	0.000263462	0.00373898	-0.380706	down
RHOQ	-467.028	1778.76	-10.5109	0.000263637	0.00373898	-0.380905	down
C1orf43	-705.778	3818.5	-10.5089	0.000263852	0.00373898	-0.381148	down
CDK18	643.083	1093.82	10.5085	0.000263889	0.00373898	-0.38119	up
PLXDC1	15.1111	30.3889	10.5078	0.000263969	0.00373898	-0.381281	up
BACE1	143.306	296.847	10.5072	0.00026403	0.00373898	-0.38135	up
EGLN3	-238.028	517.458	-10.5058	0.000264183	0.00373898	-0.381523	down
TOPORS	434.861	1435.65	10.5043	0.00026435	0.00373898	-0.381712	up
NTN1	142.583	202.069	10.4969	0.000265147	0.0037429	-0.382613	up
H2AFX	625.5	1552.92	10.4966	0.000265176	0.0037429	-0.382646	up
CFL1	2120.22	11616.2	10.4954	0.000265307	0.0037429	-0.382793	up
RBBP9	71.9722	425.458	10.4948	0.000265374	0.0037429	-0.382869	up
NBEAL2	207.611	1121.83	10.4878	0.000266133	0.00374937	-0.383723	up
TSHZ3	-119.889	329.611	-10.4872	0.000266207	0.00374937	-0.383808	down
SNAPC1	-247.667	568.278	-10.4828	0.000266686	0.00375216	-0.384346	down
UNC119B	556.639	1955.29	10.4797	0.000267017	0.00375216	-0.384718	up
PPIL4	-206.861	736.708	-10.4777	0.000267247	0.00375216	-0.384976	down
MACO1	-118.194	408.486	-10.4764	0.000267385	0.00375216	-0.385132	down
ACTR1B	166.361	669.625	10.476	0.00026743	0.00375216	-0.385182	up
PARP9	-54.1389	203.597	-10.4751	0.00026753	0.00375216	-0.385294	down
GAS6	465.944	744.083	10.4729	0.000267763	0.00375246	-0.385555	up
SARM1	51.5833	95.9028	10.4715	0.000267926	0.00375246	-0.385738	up
DLGAP4	479.556	859.111	10.4598	0.000269217	0.00376575	-0.387183	up
UBR5	-2892.89	9924.72	-10.4595	0.000269251	0.00376575	-0.387221	down
AASS	3816.28	14706	10.4577	0.000269448	0.00376588	-0.387441	up
DEPTOR	57.3889	77.3056	10.4524	0.000270037	0.00377147	-0.388098	up
ZNF354A	83.3889	503.972	10.4444	0.00027092	0.00378118	-0.389082	up
B3GNT7	271.139	1262.57	10.4403	0.000271383	0.003785	-0.389596	up
SCAMP4	225.944	398.528	10.4371	0.000271741	0.00378611	-0.389994	up
FOXN2	-246.306	566.875	-10.4331	0.000272181	0.00378611	-0.390483	down
SENP2	259.083	1311.57	10.4324	0.000272268	0.00378611	-0.39058	up
COIL	-165.139	858.542	-10.4292	0.000272621	0.00378611	-0.39097	down
UBA5	-311.833	952.556	-10.4285	0.000272696	0.00378611	-0.391053	down
TSPAN12	-179.278	421.167	-10.4277	0.000272788	0.00378611	-0.391156	down
CPSF1	527.667	2622.83	10.427	0.000272873	0.00378611	-0.391249	up
KRT7	211.056	146.917	10.4261	0.000272975	0.00378611	-0.391363	up
ZNF709	-33.75	71.4861	-10.422	0.000273435	0.00378986	-0.391871	down
PBX3	-179.389	683.472	-10.4197	0.000273692	0.00379067	-0.392156	down
MXD1	-139.194	134.708	-10.4181	0.000273871	0.00379067	-0.392354	down
ANKLE1	124.833	321.611	10.4137	0.000274374	0.00379449	-0.392909	up
HEATR5B	-381.083	900.958	-10.4123	0.000274527	0.00379449	-0.393077	down
SLC16A12	-164.278	202.944	-10.4084	0.000274973	0.00379565	-0.393569	down
ZNF827	-323.056	811.889	-10.4082	0.00027499	0.00379565	-0.393588	down
DMTN	-109.194	109.764	-10.3992	0.000276015	0.0038059	-0.394715	down
PIK3CD	194.889	816.194	10.3972	0.000276248	0.0038059	-0.394971	up
NIPA1	-341.167	789.972	-10.3956	0.000276423	0.0038059	-0.395164	down
NRN1	-155.833	89.0278	-10.395	0.000276492	0.0038059	-0.39524	down
KAT2A	201.361	898.236	10.3925	0.000276783	0.0038067	-0.395559	up
TTYH3	1113.94	4917.81	10.3909	0.000276962	0.0038067	-0.395755	up
GPC1	404.472	880.931	10.3895	0.00027712	0.0038067	-0.395929	up
GPAT4	332.611	1581.78	10.3843	0.00027772	0.00381233	-0.396586	up
POMGNT1	148.25	860.181	10.3795	0.000278275	0.00381578	-0.397192	up
ERICH2	-158.222	216.722	-10.3785	0.000278389	0.00381578	-0.397317	down
MLLT11	-407.194	1090.99	-10.377	0.00027856	0.00381578	-0.397504	down
UBALD1	221.889	442.333	10.3738	0.000278932	0.00381578	-0.39791	up
VEGFB	-196.722	387.75	-10.3729	0.000279038	0.00381578	-0.398026	down
MAP3K20	-191.639	798.847	-10.3722	0.000279115	0.00381578	-0.39811	down
TEAD4	-156.639	912.847	-10.3694	0.000279441	0.00381763	-0.398465	down
KNDC1	256.111	612.472	10.3577	0.000280797	0.00383354	-0.399941	up
CDKN2D	-39.2778	49.1389	-10.3553	0.000281074	0.00383471	-0.400242	down
DDX3X	2297.67	8535.28	10.353	0.000281348	0.00383584	-0.40054	up
SBK1	322.556	2157.06	10.3391	0.000282973	0.00385536	-0.402299	up
SNRNP35	93.8333	254.694	10.3353	0.000283417	0.00385879	-0.402778	up
HEY2	-112.111	157.556	-10.3326	0.000283738	0.00386053	-0.403125	down
ARFGEF2	-527.417	1574.43	-10.3306	0.000283977	0.00386116	-0.403382	down
TMF1	-242.667	848.417	-10.3248	0.000284661	0.00386644	-0.40412	down
KIAA0753	-283.167	643.694	-10.324	0.000284751	0.00386644	-0.404216	down
RAB34	321.972	2269.26	10.3219	0.000285004	0.00386725	-0.404488	up
SHC1	-644.333	5318.06	-10.3189	0.00028536	0.00386892	-0.404871	down
DENND4C	-392.722	986.417	-10.3166	0.000285631	0.00386892	-0.405163	down
NR5A2	-148.25	277.208	-10.316	0.000285707	0.00386892	-0.405244	down
LONRF1	-492.611	1338.36	-10.3109	0.000286307	0.00387323	-0.405888	down
PIGA	-159.917	614.042	-10.3093	0.000286507	0.00387323	-0.406103	down
TIMP2	214	777.806	10.3084	0.000286605	0.00387323	-0.406207	up
CBX6	285.333	739.889	10.2989	0.00028775	0.00388425	-0.407433	up
ATP11B	-394.028	1427.51	-10.2984	0.000287808	0.00388425	-0.407496	down
CRIPAK	70.1667	116.944	10.2912	0.000288671	0.00388915	-0.408416	up
PLPP3	377.944	781.194	10.2904	0.000288773	0.00388915	-0.408525	up
NEFL	-855.583	1109.79	-10.2893	0.000288895	0.00388915	-0.408656	down
EBF4	49.2222	53.8889	10.2886	0.00028899	0.00388915	-0.408757	up
KIAA0232	127.333	1148.89	10.2863	0.000289264	0.00388915	-0.409048	up
SLC4A7	-925.306	2484.68	-10.2857	0.000289336	0.00388915	-0.409125	down
SORBS1	389.778	1135.67	10.2832	0.00028963	0.00389049	-0.409438	up
DNA2	-299.083	1357.29	-10.2789	0.000290151	0.00389453	-0.409992	down
GABRP	205	312.722	10.2768	0.000290407	0.00389453	-0.410264	up
TNKS2	-1014.06	3369.92	-10.2759	0.000290515	0.00389453	-0.410378	down
S100A10	-1107.11	1887.83	-10.271	0.00029111	0.00389676	-0.41101	down
SLC37A4	146.389	939.389	10.2709	0.000291129	0.00389676	-0.41103	up
RFC1	-461.25	2854.01	-10.2698	0.000291265	0.00389676	-0.411174	down
RRAGD	-372.778	698.333	-10.264	0.000291963	0.00390145	-0.411914	down
BCL2L2	-225.778	690.556	-10.2637	0.000292005	0.00390145	-0.411958	down
TOPBP1	-609.083	2540.82	-10.2563	0.000292914	0.00391099	-0.41292	down
NDN	-177.389	608.667	-10.2474	0.000293998	0.00392285	-0.414063	down
JADE2	284.944	842.806	10.2412	0.000294771	0.00393054	-0.414876	up
NADK	224.639	1204.74	10.2355	0.000295477	0.00393264	-0.415618	up
SMS	-2414.67	5767.72	-10.2312	0.000296012	0.00393264	-0.41618	down
URGCP	156.917	396.264	10.2307	0.000296072	0.00393264	-0.416243	up
WASHC4	-335.361	1455.4	-10.2301	0.000296142	0.00393264	-0.416316	down
ACAT2	-1298.97	3384.15	-10.2298	0.000296177	0.00393264	-0.416352	down
DIP2A	199.778	863.667	10.2287	0.000296312	0.00393264	-0.416494	up
BMS1	-473.861	3206.54	-10.2274	0.000296474	0.00393264	-0.416664	down
VIPR1	51.6111	90.5833	10.2272	0.000296499	0.00393264	-0.41669	up
PLXNA1	960.833	2747.08	10.2246	0.000296827	0.00393438	-0.417033	up
FAM72C	-71.0278	97.7361	-10.222	0.000297155	0.00393613	-0.417377	down
ZNF232	131.139	470.986	10.2193	0.00029749	0.00393796	-0.417728	up
SCYL2	-330.417	1294.62	-10.2128	0.0002983	0.00394607	-0.418573	down
PAQR6	146.667	217.944	10.2068	0.000299048	0.00395056	-0.419353	up
ATP1A1	532.694	8560.49	10.2064	0.0002991	0.00395056	-0.419407	up
MPZL2	-26.8333	76.1944	-10.2054	0.000299231	0.00395056	-0.419544	down
ZNF302	144.361	716.931	10.203	0.000299534	0.00395195	-0.419859	up
APEH	545.667	3346.61	10.1998	0.000299934	0.00395324	-0.420274	up
ATP2A1	38.0556	55.5833	10.1989	0.00030005	0.00395324	-0.420395	up
SYNGR3	141.75	506.986	10.1975	0.000300224	0.00395324	-0.420576	up
PIK3C2B	-183.056	739.806	-10.1914	0.000300993	0.00395915	-0.421374	down
COBL	913.722	1432.61	10.1908	0.000301067	0.00395915	-0.421452	up
CLTC	-2842.61	11267.3	-10.1855	0.000301748	0.00396549	-0.422157	down
IKZF2	-52.2222	167.389	-10.1771	0.000302812	0.00397379	-0.423257	down
CLYBL	68.3056	209.625	10.1766	0.000302878	0.00397379	-0.423325	up
SP8	-96.3889	404.083	-10.1748	0.000303116	0.00397379	-0.423571	down
NTRK3	66.2222	139.778	10.173	0.00030334	0.00397379	-0.423802	up
SEC61A2	-157.083	421.986	-10.1727	0.000303372	0.00397379	-0.423835	down
SLC16A3	-1585.47	1720.99	-10.166	0.000304233	0.00398247	-0.424722	down
P3H2	-672.222	2237.61	-10.1631	0.000304613	0.00398484	-0.425114	down
PIDD1	290.778	502.056	10.1576	0.000305323	0.00398919	-0.425843	up
SAP30	-294.694	444.764	-10.1574	0.000305344	0.00398919	-0.425865	down
FADS2	-4180.72	9375.47	-10.1489	0.000306447	0.00399357	-0.426997	down
TESC	41.7778	83.2778	10.1488	0.000306449	0.00399357	-0.426998	up
ADARB1	136.806	568.764	10.1487	0.000306467	0.00399357	-0.427017	up
ABCA3	285.667	437.889	10.1477	0.000306598	0.00399357	-0.427152	up
NUP155	-322.444	2124.14	-10.1471	0.000306676	0.00399357	-0.427232	down
ADGRG5	158.167	225.861	10.1409	0.000307475	0.00400137	-0.428049	up
HELZ2	304.444	680.667	10.1366	0.000308043	0.00400616	-0.428629	up
ZSCAN23	-145.806	327.986	-10.1347	0.00030829	0.00400677	-0.428881	down
ADRA2B	141.694	270.653	10.1242	0.000309663	0.004022	-0.43028	up
CD2AP	-587.611	2468.64	-10.1199	0.000310219	0.00402589	-0.430846	down
KIAA0754	-663.611	1151.53	-10.1177	0.000310516	0.00402589	-0.431148	down
DUOX1	82.6111	102.639	10.1162	0.000310714	0.00402589	-0.431348	up
FNIP1	-272.583	639.375	-10.1158	0.000310766	0.00402589	-0.431401	down
NOD1	93.2778	191.861	10.108	0.000311786	0.00403403	-0.432436	up
C18orf21	98.6111	428.139	10.1071	0.000311917	0.00403403	-0.432568	up
CWC27	-270.778	1368.75	-10.1064	0.000311999	0.00403403	-0.432651	down
BUB1	-1552.17	6843.14	-10.1044	0.000312271	0.00403495	-0.432927	down
NR5A1	23.1111	15.7778	10.1007	0.000312765	0.00403872	-0.433426	up
ADAM11	53.4167	102.431	10.0974	0.000313201	0.0040393	-0.433867	up
TRMU	-219.444	577.444	-10.0958	0.000313414	0.0040393	-0.434082	down
COL14A1	234.111	839.5	10.0958	0.000313415	0.0040393	-0.434083	up
LRP12	-117.417	411.292	-10.0814	0.00031533	0.00406137	-0.436012	down
ATOX1	49.1389	346.181	10.0798	0.000315551	0.0040616	-0.436233	up
STOM	216.778	577.944	10.0761	0.000316044	0.00406411	-0.436728	up
PLPPR3	349.306	832.597	10.0753	0.000316152	0.00406411	-0.436837	up
DNAJC3	-221	704.722	-10.0673	0.000317233	0.0040754	-0.43792	down
LRFN5	-82.8056	178.208	-10.0641	0.000317661	0.00407828	-0.438349	down
CYC1	419.806	2581.12	10.0593	0.000318319	0.00408319	-0.439006	up
MUL1	133.528	414.542	10.0583	0.000318451	0.00408319	-0.439138	up
ENTPD7	-150.361	312.986	-10.0523	0.000319262	0.00408726	-0.439947	down
TMEM59L	98.1944	225.097	10.0517	0.000319345	0.00408726	-0.44003	up
SRRT	413.694	2285.74	10.0515	0.000319381	0.00408726	-0.440066	up
ZNF81	-149.778	383.778	-10.0424	0.000320622	0.00410052	-0.441301	down
MIXL1	-20.0833	26.1528	-10.0386	0.000321139	0.00410451	-0.441814	down
TAF5	-161.944	550.139	-10.0354	0.000321573	0.00410744	-0.442246	down
SCARF1	-57	72.2778	-10.0318	0.000322071	0.00411118	-0.442739	down
GNG7	78.25	151.347	10.0302	0.000322287	0.00411132	-0.442953	up
WDR7	-209.778	470.111	-10.0285	0.000322518	0.00411158	-0.443182	down
VCPKMT	61.3889	130.917	10.0256	0.000322922	0.00411158	-0.443581	up
PDP2	-408.917	1110.04	-10.0256	0.000322923	0.00411158	-0.443583	down
MUM1	268.722	756.083	10.0193	0.000323794	0.00411886	-0.444443	up
NUDT16	329.667	974.5	10.0185	0.000323907	0.00411886	-0.444554	up
FAM72B	-152.833	407.611	-10.0167	0.000324155	0.0041194	-0.4448	down
ARFGEF3	-1077.94	2134.69	-10.0078	0.000325394	0.00412788	-0.446021	down
KTI12	157.028	203.792	10.0077	0.000325406	0.00412788	-0.446033	up
SMG5	451.75	2846.6	10.0075	0.000325441	0.00412788	-0.446066	up
FTL	2601.22	17052.7	10.0004	0.000326429	0.0041378	-0.447038	up
MAP9	-85.6667	447.111	-9.99805	0.000326754	0.0041393	-0.447357	down
SLC41A1	-514.417	1396.07	-9.99484	0.000327204	0.00414238	-0.447798	down
STAT5A	80.2222	209.944	9.99242	0.000327544	0.00414406	-0.448131	up
PIANP	93.9444	206.556	9.9895	0.000327953	0.0041448	-0.448533	up
CCDC58	-289.861	676.708	-9.98905	0.000328017	0.0041448	-0.448594	down
DCAF1	-311.472	1076.01	-9.98464	0.000328637	0.00415003	-0.449202	down
PIK3C3	-421.611	1020.56	-9.98269	0.000328914	0.00415037	-0.449472	down
SLFN13	284.778	660.556	9.98152	0.000329079	0.00415037	-0.449633	up
TMED2	-848.083	5103.57	-9.97887	0.000329452	0.00415193	-0.449998	down
B4GALT6	-674.694	1299.51	-9.97655	0.00032978	0.00415193	-0.450318	down
GATD3A	75.4444	241.833	9.97491	0.000330013	0.00415193	-0.450544	up
ACSL4	-1399.81	4465.88	-9.97478	0.000330032	0.00415193	-0.450563	down
EME1	37.0556	283.611	9.97227	0.000330387	0.00415379	-0.450909	up
CCDC8	-142.694	471.042	-9.97069	0.000330612	0.00415401	-0.451128	down
WHRN	87.6111	220.917	9.96802	0.000330991	0.00415617	-0.451497	up
DDX42	625.194	3477.4	9.96023	0.000332101	0.0041675	-0.452576	up
FAM102A	314.056	665.75	9.95136	0.000333371	0.00418081	-0.453807	up
XRCC5	-2880.94	17485.4	-9.94696	0.000334003	0.00418612	-0.454419	down
SMARCA5	-652.778	7633.83	-9.94379	0.000334459	0.00418647	-0.454859	down
BTBD17	57.0556	128.694	9.94365	0.000334479	0.00418647	-0.454879	up
SNRPA1	570.278	1935.92	9.94239	0.000334661	0.00418647	-0.455054	up
SNX25	-202.861	830.125	-9.94096	0.000334867	0.00418647	-0.455253	down
LOC105372109	5.22222	2.61111	9.93806	0.000335286	0.00418672	-0.455657	up
ZNF598	143.833	814.861	9.93792	0.000335305	0.00418672	-0.455676	up
THADA	-288.917	701.292	-9.93275	0.000336054	0.00419104	-0.456397	down
TRAF7	494.639	2341.1	9.93263	0.00033607	0.00419104	-0.456413	up
NR3C1	-189.667	564.833	-9.92712	0.00033687	0.0041984	-0.457183	down
MTCH1	685.722	3264.47	9.92426	0.000337287	0.00420098	-0.457583	up
ABCD4	251.167	827.25	9.91598	0.000338494	0.00421339	-0.458741	up
RDH11	-934.833	3344.89	-9.90942	0.000339454	0.00422272	-0.459661	down
PPT2	-220.806	547.458	-9.89918	0.000340959	0.00423882	-0.461098	down
CD2BP2	288.194	1402.71	9.89661	0.000341339	0.0042409	-0.46146	up
CLDN15	39.5278	86.5972	9.89043	0.000342253	0.00424278	-0.46233	up
EZR	2023.67	6481.56	9.88921	0.000342434	0.00424278	-0.462502	up
SAFB	-528.778	2581.17	-9.88914	0.000342444	0.00424278	-0.462512	down
LRRC32	33.8889	47.1111	9.88861	0.000342522	0.00424278	-0.462586	up
DYNLL2	354.417	1161.49	9.88843	0.000342549	0.00424278	-0.462612	up
NACC2	256.361	639.486	9.88685	0.000342783	0.00424305	-0.462834	up
SLC39A13	185.194	489.681	9.88195	0.000343512	0.00424945	-0.463526	up
RAB33A	-56.8333	83.5833	-9.87911	0.000343934	0.00425204	-0.463927	down
PDCD7	-133.528	782.597	-9.87569	0.000344444	0.00425573	-0.46441	down
CXXC4	-94.8611	223.486	-9.87219	0.000344967	0.00425956	-0.464905	down
PYCR1	529.25	1712.68	9.86218	0.000346467	0.00427031	-0.466322	up
ADGRA2	97.8889	120.222	9.86058	0.000346709	0.00427031	-0.46655	up
LZTS1	140.361	257.847	9.8586	0.000347007	0.00427031	-0.466831	up
DYSF	-165.361	349.708	-9.85826	0.000347058	0.00427031	-0.466879	down
COL26A1	222.056	1409.39	9.85798	0.0003471	0.00427031	-0.466918	up
SLC13A3	138.472	243.292	9.85787	0.000347117	0.00427031	-0.466935	up
HFM1	63	83.0556	9.85067	0.000348204	0.00427576	-0.467958	up
JMJD6	-170.528	323.069	-9.85062	0.000348211	0.00427576	-0.467964	down
EIF3A	-3639.44	15673.2	-9.84919	0.000348428	0.00427576	-0.468168	down
CDKL5	-246.333	647.889	-9.84756	0.000348675	0.00427576	-0.4684	down
SMCO4	69.3056	337.403	9.84661	0.000348819	0.00427576	-0.468535	up
CARM1	724.028	2639.82	9.84391	0.000349228	0.00427576	-0.46892	up
FAM208A	-363.25	1918.68	-9.84363	0.000349271	0.00427576	-0.46896	down
SORBS2	-389.139	1452.76	-9.8425	0.000349442	0.00427576	-0.46912	down
STAT5B	333.556	1502.22	9.84174	0.000349558	0.00427576	-0.469229	up
MANBA	-266.278	1044.61	-9.84084	0.000349695	0.00427576	-0.469357	down
ZNF813	-157.167	624.833	-9.8387	0.00035002	0.00427641	-0.469662	down
ADAMTS3	-81.4722	182.819	-9.83768	0.000350175	0.00427641	-0.469807	down
RP2	-148.306	313.403	-9.8349	0.0003506	0.00427898	-0.470204	down
ZBTB7C	18.2222	17.1111	9.83191	0.000351055	0.00428193	-0.470631	up
QPCTL	-87.4722	272.542	-9.81949	0.000352959	0.00430253	-0.472407	down
ZNF566	-80.0833	206.903	-9.81395	0.000353813	0.00431032	-0.473202	down
IRS4	-308.556	1075.61	-9.81218	0.000354085	0.00431101	-0.473455	down
TUBB4B	1055.31	5281.51	9.81056	0.000354335	0.00431143	-0.473687	up
DNAJB2	-355.056	707.889	-9.80855	0.000354646	0.0043126	-0.473977	down
PIP5K1C	246.667	963.722	9.80225	0.000355622	0.00431946	-0.474882	up
CSRNP1	98.1111	259.417	9.80212	0.000355642	0.00431946	-0.4749	up
PTH1R	49.4444	39.1667	9.79949	0.00035605	0.0043218	-0.475279	up
SUN1	-1063.11	3223.97	-9.79386	0.000356927	0.00432982	-0.47609	down
N4BP3	549.75	2025.62	9.79111	0.000357355	0.00433239	-0.476486	up
NDUFA4	708.694	4101.26	9.78781	0.000357871	0.00433602	-0.476962	up
RNF183	-7.44444	5.83333	-9.78384	0.000358492	0.00434092	-0.477535	down
PNMA8A	154.75	998.236	9.77929	0.000359207	0.00434448	-0.478193	up
PKDCC	1084.31	1350.01	9.77921	0.00035922	0.00434448	-0.478205	up
NCCRP1	31.4722	60.7361	9.7764	0.000359661	0.00434719	-0.478611	up
MLF2	333.028	4554.74	9.77341	0.000360132	0.00435026	-0.479044	up
DDX46	-704.917	4323.93	-9.77126	0.000360471	0.00435173	-0.479355	down
TMEM41A	-128.417	340.486	-9.76928	0.000360784	0.00435177	-0.479642	down
HOMER1	-341.111	1010.5	-9.76817	0.000360959	0.00435177	-0.479803	down
RFX7	-289.222	1379.42	-9.76711	0.000361127	0.00435177	-0.479957	down
CYP26A1	-425.667	379.278	-9.76224	0.000361897	0.00435843	-0.480663	down
FEZ1	365.194	988.931	9.75494	0.000363057	0.00436978	-0.481725	up
NPAS4	72.7222	65.4167	9.75091	0.0003637	0.00437488	-0.482311	up
MAFB	-51.9167	72.125	-9.74681	0.000364353	0.0043771	-0.482908	down
LHFPL4	116.083	402.375	9.74537	0.000364584	0.0043771	-0.483118	up
DTNA	-548.639	1646.01	-9.74444	0.000364732	0.0043771	-0.483253	down
TPM3	-1497.39	9723.36	-9.74246	0.00036505	0.0043771	-0.483542	down
FYTTD1	-173.056	715.5	-9.73941	0.000365538	0.0043771	-0.483986	down
WFS1	394.278	721.528	9.73908	0.000365592	0.0043771	-0.484036	up
RIPOR3	73.75	120.292	9.73842	0.000365698	0.0043771	-0.484132	up
SYT1	-548.667	1630.78	-9.73753	0.00036584	0.0043771	-0.484261	down
MAOA	72.7778	255.889	9.73746	0.000365851	0.0043771	-0.484271	up
TRPV6	18.25	19.2361	9.73437	0.000366348	0.00438043	-0.484723	up
MOSPD2	-241.944	436.139	-9.71909	0.000368818	0.00440733	-0.486961	down
KIF16B	-107.306	340.292	-9.71658	0.000369225	0.00440956	-0.487329	down
ING5	379.806	1086.38	9.71481	0.000369512	0.00441036	-0.487588	up
PFKFB2	-321.722	901.722	-9.70484	0.000371137	0.00442216	-0.489054	down
EPB41L5	353.528	1206.35	9.70479	0.000371147	0.00442216	-0.489062	up
ZCCHC8	-250.444	724.611	-9.7044	0.000371209	0.00442216	-0.489119	down
RAB30	-126.056	205.139	-9.7029	0.000371455	0.00442216	-0.489339	down
TOP2B	-1206.72	8885.31	-9.7011	0.000371749	0.00442216	-0.489604	down
HMGN1	1034.69	7127.71	9.69964	0.000371989	0.00442216	-0.48982	up
ZNF160	-605.056	1805.47	-9.69929	0.000372046	0.00442216	-0.489871	down
C11orf52	15.1111	26	9.69523	0.000372712	0.00442745	-0.490469	up
TRPC6	68.1667	255.611	9.69207	0.000373232	0.004431	-0.490936	up
HNRNPDL	949.611	6188.53	9.69019	0.000373542	0.00443205	-0.491214	up
TST	100.472	213.625	9.68687	0.00037409	0.0044327	-0.491705	up
EIF3L	1102.94	12446.9	9.68599	0.000374235	0.0044327	-0.491835	up
PGBD2	69.6111	123.306	9.68583	0.000374261	0.0044327	-0.491858	up
TOR4A	-108.639	331.486	-9.68066	0.000375117	0.00443902	-0.492624	down
C1QL3	-70.0278	108.514	-9.67901	0.000375389	0.00443902	-0.492867	down
PROCR	162.306	424.181	9.67859	0.000375459	0.00443902	-0.49293	up
MT2A	24.6667	111.722	9.67137	0.000376658	0.00444691	-0.494	up
GLE1	-85.8056	605.153	-9.67099	0.000376722	0.00444691	-0.494056	down
VEZT	-347.139	1590.71	-9.67056	0.000376792	0.00444691	-0.494119	down
CLDN19	184.167	263.694	9.66825	0.000377177	0.00444883	-0.494462	up
ZBTB24	247.833	615.083	9.66674	0.00037743	0.00444919	-0.494687	up
LAMB3	17.0833	26.1528	9.6538	0.000379597	0.00447209	-0.496612	up
TAF7	657.167	3527.25	9.64846	0.000380495	0.00447591	-0.497407	up
CTIF	74.5833	349.014	9.64816	0.000380545	0.00447591	-0.497452	up
BRSK1	199.944	605.194	9.64789	0.000380591	0.00447591	-0.497492	up
NOP9	-371.056	1473.56	-9.64561	0.000380975	0.0044778	-0.497833	down
DHX32	-333.444	805.778	-9.63836	0.000382201	0.00448957	-0.498916	down
SF3A2	361.806	1523.04	9.63415	0.000382914	0.00449485	-0.499545	up
ASAP3	258.417	921.431	9.63306	0.000383099	0.00449485	-0.499708	up
ANO1	130.972	195.125	9.63057	0.000383523	0.00449719	-0.500081	up
SLC16A4	-10.8889	9.83333	-9.62799	0.000383963	0.00449971	-0.500468	down
FBXO42	-214.194	722.319	-9.62319	0.000384781	0.00450285	-0.501187	down
CTNNAL1	170.139	1922.46	9.62315	0.000384788	0.00450285	-0.501194	up
PNPLA6	618.556	1669.53	9.62186	0.000385008	0.00450285	-0.501387	up
AKAP11	-269.75	1380.49	-9.62115	0.00038513	0.00450285	-0.501494	down
EFR3B	93.7222	304.083	9.61932	0.000385442	0.00450298	-0.501768	up
CCND2	-1295.67	2988.72	-9.61846	0.00038559	0.00450298	-0.501898	down
SLC30A5	-235.75	1057.1	-9.61006	0.000387031	0.00451717	-0.50316	down
TRIM33	-442.472	2278.24	-9.59023	0.00039046	0.00455454	-0.506152	down
TAF2	-247.278	1184.78	-9.58741	0.000390951	0.00455761	-0.506578	down
REEP2	260.583	693.486	9.5858	0.000391232	0.00455822	-0.506822	up
LSR	313.417	1983.26	9.58051	0.000392156	0.00456428	-0.507624	up
NAALADL1	24.0556	39.9167	9.58021	0.000392207	0.00456428	-0.507669	up
NKD1	62.2778	187.917	9.57428	0.000393246	0.00457372	-0.508569	up
CAPN6	86.4444	331.417	9.56998	0.000394	0.00457738	-0.509221	up
IRF4	-51.5556	71.7778	-9.56988	0.000394018	0.00457738	-0.509237	down
ACTN1	901.167	4304.36	9.56475	0.000394921	0.00458521	-0.510017	up
RET	137.833	203.361	9.5623	0.000395354	0.00458758	-0.510391	up
UCK1	194.722	613.472	9.55828	0.000396063	0.00459314	-0.511002	up
MLLT10	-292.417	1912.26	-9.55303	0.000396994	0.00460127	-0.511803	down
MTHFD1L	-479.972	1775.65	-9.54431	0.000398546	0.00461398	-0.513135	down
MFSD1	-62.9444	153.5	-9.54192	0.000398972	0.00461398	-0.513501	down
ZC3H12A	113.833	252.306	9.54103	0.00039913	0.00461398	-0.513636	up
PCDH1	936.694	3732.54	9.54047	0.000399229	0.00461398	-0.513721	up
BRCC3	-209.278	634.083	-9.5404	0.000399243	0.00461398	-0.513733	down
ZNF114	227.472	500.708	9.52704	0.000401638	0.00463899	-0.515781	up
CDK9	228.583	1046.85	9.52306	0.000402354	0.00464002	-0.516391	up
ECHDC3	63.5	277.722	9.52273	0.000402414	0.00464002	-0.516442	up
THBS1	1142.31	878.431	9.5224	0.000402474	0.00464002	-0.516493	up
FAM110C	-128	349.417	-9.5214	0.000402654	0.00464002	-0.516647	down
TMEM222	87.9167	237.819	9.5189	0.000403105	0.00464255	-0.517031	up
FUT4	-86.3611	374.569	-9.51378	0.000404032	0.00465055	-0.517819	down
TONSL	528.639	1300.79	9.51084	0.000404565	0.00465401	-0.518272	up
PAN3	-321.472	924.236	-9.50926	0.000404853	0.00465464	-0.518516	down
CES2	133.306	544.875	9.50764	0.000405147	0.00465536	-0.518766	up
RNASEH1	322.306	1351.04	9.50411	0.00040579	0.00466007	-0.519311	up
EFS	237.194	623.542	9.49958	0.000406616	0.00466688	-0.52001	up
ACAP3	152.5	470.861	9.49581	0.000407306	0.00467212	-0.520593	up
STC1	-2119.67	2587.42	-9.49302	0.000407817	0.00467414	-0.521025	down
SLC37A3	155.5	1235.47	9.4923	0.000407949	0.00467414	-0.521136	up
NEDD4	-127.111	560.278	-9.48731	0.000408865	0.00468024	-0.521909	down
SLC39A3	66.2778	411.5	9.48686	0.000408948	0.00468024	-0.521979	up
OC90	-35.6389	86.375	-9.48265	0.000409723	0.00468643	-0.522632	down
RAB3A	-193.083	171.875	-9.48044	0.00041013	0.00468733	-0.522975	down
EED	-86.2222	601.806	-9.47968	0.000410271	0.00468733	-0.523092	down
FKBP14	-185.083	420.292	-9.47792	0.000410595	0.00468837	-0.523365	down
KLRG1	-32.7778	30.1111	-9.47406	0.00041131	0.00469385	-0.523965	down
PCSK5	-170.778	437.722	-9.47101	0.000411876	0.00469505	-0.52444	down
CEP120	-137.583	693.569	-9.47097	0.000411884	0.00469505	-0.524447	down
KAZN	124.167	338.583	9.46686	0.000412647	0.00470107	-0.525087	up
GLIPR2	94.0833	154.153	9.45464	0.000414926	0.00472415	-0.526992	up
MLLT6	112.639	233.736	9.45347	0.000415144	0.00472415	-0.527174	up
CDCA7L	-476.556	3377.11	-9.45145	0.000415523	0.00472423	-0.52749	down
NEK9	142.528	614.181	9.45057	0.000415688	0.00472423	-0.527628	up
PARP14	160.75	915.764	9.44967	0.000415859	0.00472423	-0.52777	up
VPS13A	-515.778	2217.44	-9.44813	0.000416148	0.00472483	-0.52801	down
MELTF	55.7222	88.6944	9.44372	0.000416977	0.00473157	-0.528701	up
HEXIM1	257.75	1226.24	9.43919	0.00041783	0.00473643	-0.52941	up
JRKL	-128.722	368.194	-9.43796	0.000418063	0.00473643	-0.529603	down
EPHX4	-19.5556	18.4444	-9.43768	0.000418115	0.00473643	-0.529646	down
SLC38A5	-172.056	500.972	-9.43615	0.000418405	0.00473703	-0.529886	down
ANKRD11	1010.08	3012.68	9.43297	0.000419007	0.0047393	-0.530386	up
STT3A	-585.694	3426.96	-9.43189	0.000419212	0.0047393	-0.530556	down
STYK1	-37.1667	43.6389	-9.43076	0.000419426	0.0047393	-0.530733	down
IGFBP4	714.417	1829.82	9.4301	0.000419552	0.0047393	-0.530837	up
ZSCAN12	-254.167	687.361	-9.41573	0.000422289	0.00476754	-0.533099	down
CRLF1	88.6667	147.444	9.41396	0.000422627	0.00476758	-0.533377	up
RNF123	133.333	547.167	9.41322	0.00042277	0.00476758	-0.533495	up
SLC25A3	1115.11	10004	9.4105	0.00042329	0.00477077	-0.533924	up
KLHL24	-525.583	1302.85	-9.40701	0.00042396	0.00477563	-0.534475	down
KRT8	1400.5	6066.03	9.40203	0.000424918	0.00478373	-0.535262	up
LASP1	865.75	4117.46	9.40046	0.00042522	0.00478445	-0.53551	up
UAP1	-256.806	1146.38	-9.39435	0.000426402	0.00479301	-0.536479	down
MAPRE3	57.9722	131.458	9.39405	0.00042646	0.00479301	-0.536526	up
KIF14	-638.028	1926.74	-9.388	0.000427632	0.0048014	-0.537485	down
SYNGR2	181.667	700.222	9.38685	0.000427857	0.0048014	-0.537669	up
ZNF589	906.75	3194.6	9.38649	0.000427926	0.0048014	-0.537725	up
SFRP2	2085.67	6396.72	9.38466	0.000428281	0.00480269	-0.538015	up
VPS13B	-420.583	899.097	-9.37562	0.000430045	0.00481978	-0.539454	down
TEAD1	-573	2256.83	-9.37319	0.00043052	0.0048224	-0.53984	down
IPMK	-485.833	548.889	-9.37007	0.000431131	0.0048235	-0.540337	down
BRWD3	-790.028	2548.21	-9.36924	0.000431294	0.0048235	-0.54047	down
FXYD6	256.306	344.708	9.369	0.000431341	0.0048235	-0.540508	up
CPSF6	984.472	4161.15	9.36611	0.000431909	0.00482716	-0.540969	up
ZFR2	105.694	241.264	9.36459	0.000432207	0.00482747	-0.541211	up
NMRAL1	66.75	488.264	9.36352	0.000432419	0.00482747	-0.541383	up
AKT2	417.111	2073.69	9.35985	0.000433141	0.00483149	-0.541968	up
ALKBH5	-734.944	1935.44	-9.35924	0.000433261	0.00483149	-0.542066	down
CELF2	-231.639	1158.76	-9.35252	0.00043459	0.00484175	-0.543141	down
ATXN2L	694.972	2645.04	9.35215	0.000434665	0.00484175	-0.543201	up
SPEG	276.528	880.514	9.34266	0.000436548	0.00485853	-0.544722	up
NEURL1	32.1944	37.9028	9.34212	0.000436656	0.00485853	-0.544808	up
NOC3L	-379.056	783.028	-9.33855	0.000437368	0.00486161	-0.545382	down
ZNF385C	70.1389	125.264	9.33766	0.000437546	0.00486161	-0.545525	up
ZNF844	55.5278	229.986	9.33591	0.000437895	0.00486161	-0.545805	up
UPF3A	439.722	1600.31	9.33586	0.000437904	0.00486161	-0.545813	up
RASA2	-170.028	805.153	-9.33021	0.000439037	0.00487148	-0.546723	down
C1orf167	24.8889	29.2778	9.32819	0.000439442	0.00487328	-0.547048	up
RPS27L	898.806	1944.99	9.32486	0.00044011	0.00487799	-0.547584	up
MORC4	-63.8333	292.75	-9.31951	0.000441187	0.00488471	-0.548446	down
ARL6	-218.806	233.264	-9.31943	0.000441205	0.00488471	-0.54846	down
ZNF780A	-143.556	342.778	-9.31364	0.000442373	0.00489494	-0.549394	down
RNF44	949.611	2795.81	9.3088	0.000443354	0.00490267	-0.550177	up
EMSY	-168.778	861.944	-9.30704	0.000443712	0.00490267	-0.550462	down
DDX17	2349.5	10318.5	9.3065	0.000443822	0.00490267	-0.55055	up
EXOC5	-567.111	2684.58	-9.30537	0.000444051	0.00490267	-0.550732	down
TMEM184B	414.139	1405.18	9.30305	0.000444524	0.00490519	-0.551109	up
COBLL1	-91.3889	178.139	-9.29949	0.000445249	0.00491049	-0.551686	down
TRIM2	-597	1897.39	-9.29744	0.000445667	0.00491239	-0.552018	down
BIRC3	-16.0556	19.8056	-9.29306	0.000446562	0.00491955	-0.552729	down
SBNO2	187.528	915.069	9.29158	0.000446865	0.00492018	-0.552969	up
SSPO	36.0556	27.25	9.28434	0.000448352	0.00493384	-0.554147	up
ONECUT1	-83.8889	346.5	-9.28043	0.000449156	0.00493998	-0.554783	down
ADORA2B	-77.3333	153.944	-9.27635	0.000449998	0.00494652	-0.555448	down
PLCB4	212.667	590.528	9.27159	0.000450984	0.00495464	-0.556225	up
HSD17B4	518.833	5332.47	9.26706	0.000451922	0.00496222	-0.556964	up
CENPJ	218.833	1118.89	9.26483	0.000452387	0.00496461	-0.55733	up
TNPO2	370.944	1485.61	9.25909	0.000453581	0.00497498	-0.558268	up
ZBTB44	-380.972	2668.38	-9.25739	0.000453937	0.00497613	-0.558547	down
RPS6KL1	65.0833	189.069	9.25621	0.000454183	0.00497613	-0.55874	up
GRIA3	-45.25	61.4861	-9.25156	0.000455155	0.00498406	-0.559502	down
ARSB	-59.2222	301.278	-9.24805	0.000455893	0.00498941	-0.56008	down
PIAS2	-543.472	1340.85	-9.24572	0.000456381	0.00499203	-0.560461	down
FAM210B	199.167	599.889	9.24243	0.000457073	0.00499404	-0.561002	up
EEF1G	3300.83	26921.4	9.24131	0.000457309	0.00499404	-0.561186	up
RHOC	249.833	857.194	9.24129	0.000457313	0.00499404	-0.561189	up
SLC32A1	-9.88889	13.8333	-9.23865	0.000457871	0.00499707	-0.561624	down
HCN3	-58.5	152.694	-9.23761	0.00045809	0.00499707	-0.561795	down
ADAMTS14	45.4167	133.236	9.23033	0.00045963	0.00501114	-0.562995	up
PCGF6	117.056	375.417	9.22676	0.000460387	0.00501667	-0.563584	up
PRPF3	-254.417	1583.93	-9.22554	0.000460647	0.00501677	-0.563785	down
TRIP12	-457.472	3996.82	-9.22406	0.00046096	0.00501745	-0.564028	down
C3orf38	120.889	660.444	9.21732	0.000462398	0.00503036	-0.565143	up
TRAPPC10	-277.556	835.417	-9.21375	0.000463161	0.00503593	-0.565734	down
NCAPG	-345.167	1964.17	-9.21199	0.000463539	0.0050373	-0.566026	down
TRIM47	40.6111	135.417	9.20475	0.000465092	0.00504957	-0.567226	up
ADCY3	338.306	830.653	9.20438	0.000465172	0.00504957	-0.567288	up
MRPL30	281.667	1643.42	9.20177	0.000465733	0.00505292	-0.56772	up
STYXL1	-95.1389	483.681	-9.19561	0.000467063	0.00506291	-0.568745	down
KLHL21	83.8889	412.722	9.19516	0.000467159	0.00506291	-0.568819	up
NCAPD3	-560.167	2205.42	-9.19376	0.000467462	0.00506345	-0.569051	down
DARS2	-625.361	1410.62	-9.18831	0.000468644	0.00507351	-0.569959	down
ZNF146	972.889	5182.22	9.18374	0.000469636	0.00507456	-0.57072	up
RHBDD2	115.722	328.917	9.18346	0.000469699	0.00507456	-0.570768	up
NCL	-3381.56	29511.9	-9.18273	0.000469857	0.00507456	-0.570889	down
FUBP1	-1654.08	5447.93	-9.18234	0.000469941	0.00507456	-0.570954	down
TP53I11	495.056	1021.06	9.18204	0.000470007	0.00507456	-0.571005	up
ZNF195	267.806	1167.99	9.17916	0.000470634	0.00507859	-0.571485	up
MAN1A2	-194.861	869.514	-9.17738	0.000471023	0.00507927	-0.571782	down
EDIL3	-914.639	2178.76	-9.17506	0.000471531	0.00507927	-0.57217	down
MALL	-7.83333	7.69444	-9.17463	0.000471625	0.00507927	-0.572243	down
PLBD1	-115.778	439.389	-9.17423	0.000471712	0.00507927	-0.572309	down
PTOV1	483.444	2225.67	9.17209	0.00047218	0.00507985	-0.572666	up
FNIP2	-147.639	323.486	-9.17167	0.000472273	0.00507985	-0.572737	down
SSBP2	130.75	579.847	9.16653	0.0004734	0.00508566	-0.573597	up
ACVR2A	-84.1389	257.847	-9.1664	0.000473429	0.00508566	-0.573619	down
POU2F2	128.111	351.389	9.16573	0.000473575	0.00508566	-0.57373	up
ENPP2	31.8611	89.3194	9.15745	0.000475401	0.00510254	-0.57512	up
KEL	47.0556	44.5278	9.15432	0.000476093	0.00510723	-0.575646	up
C10orf82	88.9444	175.25	9.14321	0.000478559	0.00512936	-0.577514	up
PODXL2	274.778	927.167	9.14209	0.000478807	0.00512936	-0.577702	up
ARSK	-193.056	324.083	-9.14156	0.000478925	0.00512936	-0.577791	down
GABRA2	-104.333	83.25	-9.13821	0.000479673	0.00513463	-0.578357	down
TLCD1	54.2778	297.167	9.13481	0.000480433	0.0051377	-0.57893	up
MLST8	245.083	1092.1	9.13463	0.000480473	0.0051377	-0.57896	up
SNRPA	907.833	2826.19	9.12948	0.000481627	0.00514481	-0.57983	up
MCM5	682.056	3356.81	9.12937	0.000481651	0.00514481	-0.579849	up
CPNE8	-91.3889	257.528	-9.12362	0.000482943	0.00515585	-0.58082	down
IRX2	1009.08	984.264	9.11857	0.000484082	0.00516282	-0.581676	up
SLC48A1	41.1111	261	9.11682	0.000484478	0.00516282	-0.581973	up
SNTB2	-179.083	674.486	-9.11654	0.000484541	0.00516282	-0.58202	down
TBXA2R	-7.72222	15.3056	-9.11423	0.000485064	0.00516282	-0.582413	down
EIF3B	700.278	7111.86	9.114	0.000485116	0.00516282	-0.582451	up
MAD2L2	633.167	2783.75	9.11389	0.000485142	0.00516282	-0.582471	up
OXR1	-153.778	535	-9.11243	0.00048547	0.00516357	-0.582717	down
UGCG	-294.75	833.625	-9.11115	0.000485761	0.00516391	-0.582934	down
DAG1	932.944	4147.64	9.10832	0.000486403	0.00516543	-0.583415	up
METTL18	66.4722	212.875	9.10756	0.000486576	0.00516543	-0.583544	up
PIK3R4	-264.944	1132.44	-9.10712	0.000486677	0.00516543	-0.58362	down
VEPH1	64.4722	160.236	9.10379	0.000487433	0.00517071	-0.584185	up
PARVA	-83.1389	308.014	-9.10214	0.00048781	0.00517198	-0.584467	down
L3HYPDH	-129.194	215.014	-9.10079	0.000488116	0.00517248	-0.584695	down
KCTD7	-196.167	442.694	-9.0984	0.000488663	0.00517282	-0.585103	down
NCBP2	439.333	1901.72	9.09839	0.000488665	0.00517282	-0.585104	up
RASAL2	-658.75	1779.88	-9.09275	0.000489954	0.00518214	-0.586065	down
SAR1B	87.0556	364.583	9.09158	0.000490222	0.00518214	-0.586264	up
KTN1	-1038.06	4698.36	-9.09115	0.000490321	0.00518214	-0.586338	down
SLC8B1	88.3333	236.556	9.08539	0.000491645	0.00519339	-0.587322	up
ENAH	-819.389	7220.69	-9.08078	0.000492708	0.00520187	-0.58811	down
DOPEY1	-163.806	709.319	-9.07574	0.000493872	0.00521141	-0.588973	down
ARF3	-758.556	6978	-9.0717	0.000494806	0.00521852	-0.589664	down
GLG1	-1388.56	5798.56	-9.06858	0.000495531	0.00522133	-0.5902	down
TRIM45	110.278	233.139	9.06831	0.000495593	0.00522133	-0.590245	up
DLST	657.028	2179.68	9.06673	0.000495961	0.00522245	-0.590517	up
GRIA4	-159.75	255.208	-9.0644	0.000496502	0.00522541	-0.590916	down
COQ3	-83.3056	318.597	-9.06061	0.000497386	0.00523195	-0.591567	down
NRF1	-84.8056	490.875	-9.05123	0.00049958	0.00525228	-0.593181	down
MINK1	508.75	1621.12	9.04883	0.000500144	0.00525544	-0.593595	up
SLC45A3	247.889	535.556	9.04666	0.000500654	0.00525625	-0.59397	up
SGIP1	-14.25	24.6806	-9.04627	0.000500746	0.00525625	-0.594037	down
CDK17	-203.667	679.972	-9.04383	0.000501321	0.00525756	-0.594458	down
C6orf223	-93.3611	186.014	-9.04351	0.000501395	0.00525756	-0.594512	down
STN1	108.194	391.458	9.03842	0.000502596	0.00526532	-0.595392	up
FGF11	-592.333	1047.67	-9.03815	0.000502661	0.00526532	-0.595439	down
PCDHGB7	-82.5833	200.847	-9.03688	0.000502962	0.00526572	-0.595659	down
RCE1	100.139	286.486	9.034	0.000503644	0.00526773	-0.596157	up
DIRAS1	193.583	615.403	9.03384	0.00050368	0.00526773	-0.596184	up
SLC7A1	502.667	1927.92	9.0251	0.000505755	0.00528454	-0.597697	up
AK2	-844.028	2820.6	-9.02453	0.000505891	0.00528454	-0.597796	down
POMT1	151.861	497.403	9.02306	0.000506242	0.00528454	-0.598051	up
PRPF4B	-542.194	2663.12	-9.02264	0.000506342	0.00528454	-0.598124	down
THAP2	-114.111	161.889	-9.01601	0.000507926	0.00529572	-0.599275	down
NUDT21	-770.444	6052.61	-9.01523	0.000508113	0.00529572	-0.599411	down
TMCO4	52.8056	93.125	9.01484	0.000508208	0.00529572	-0.599479	up
PTDSS2	341.944	807.333	9.01258	0.000508748	0.00529705	-0.599872	up
ENSA	-1171.75	5257.57	-9.01126	0.000509066	0.00529705	-0.600102	down
ADSS	-589.083	2576.49	-9.011	0.000509129	0.00529705	-0.600147	down
CHIC2	-71.5	145.806	-9.00651	0.000510206	0.00530551	-0.600928	down
ANAPC13	204.972	563.958	9.00433	0.000510732	0.00530822	-0.601308	up
GPSM1	249.361	490.347	9.00283	0.000511094	0.00530923	-0.60157	up
ALS2	-372.667	1591.75	-9.00026	0.000511714	0.00531291	-0.602018	down
CBWD6	-34.0833	57.6528	-8.99475	0.000513046	0.00532356	-0.602979	down
TMPRSS2	99.3611	262.542	8.99382	0.000513271	0.00532356	-0.603141	up
SNX5	630.444	2986.81	8.99088	0.000513984	0.0053282	-0.603655	up
JMY	-246.417	836.569	-8.98758	0.000514788	0.00533358	-0.604233	down
TRIM9	-131.917	195.264	-8.98652	0.000515044	0.00533358	-0.604418	down
ATG4A	-52.2222	152.528	-8.98546	0.000515303	0.00533358	-0.604604	down
C10orf105	78.1944	78.5972	8.98261	0.000515998	0.00533735	-0.605103	up
HNRNPA0	1232.17	6091.92	8.98152	0.000516263	0.00533735	-0.605294	up
CCNB1IP1	502.472	3274.54	8.98069	0.000516466	0.00533735	-0.605439	up
PLD2	131.5	922.833	8.97855	0.00051699	0.00534	-0.605815	up
WDR6	873.861	2825.96	8.97686	0.000517404	0.0053402	-0.606112	up
FAM162A	-1367.64	2397.29	-8.97629	0.000517542	0.0053402	-0.606211	down
NME7	-134.139	399.486	-8.97214	0.00051856	0.00534795	-0.60694	down
PPP2R2B	-83.5556	395.167	-8.97089	0.000518867	0.00534812	-0.607159	down
RPS6KA3	-207.111	928.167	-8.9699	0.000519111	0.00534812	-0.607334	down
SLC15A3	95.1389	244.319	8.96557	0.000520176	0.00535635	-0.608095	up
RBM14	279.139	976.597	8.95727	0.000522226	0.00537294	-0.609556	up
RAB37	31.4167	178.681	8.95576	0.0005226	0.00537294	-0.609823	up
NAT9	197.528	637.292	8.95477	0.000522845	0.00537294	-0.609997	up
OCIAD2	-383	1138.86	-8.95471	0.000522861	0.00537294	-0.610008	down
MT3	-27.8333	18.8056	-8.95345	0.000523173	0.00537313	-0.610231	down
ALDH3A2	-320.444	1756.17	-8.95247	0.000523416	0.00537313	-0.610403	down
COPA	-722.139	5000.68	-8.94993	0.000524046	0.00537684	-0.610851	down
TRIM27	345.056	1460.75	8.94643	0.000524917	0.00538302	-0.61147	up
SERTAD4	-75.8611	143.403	-8.94402	0.000525519	0.00538644	-0.611897	down
FANCA	215.139	870.958	8.93765	0.000527112	0.00539728	-0.613025	up
FAT4	-428.556	1002.22	-8.93676	0.000527334	0.00539728	-0.613182	down
MSN	-574.833	6460.58	-8.93655	0.000527385	0.00539728	-0.613218	down
FAM120AOS	-178.944	668.778	-8.93106	0.000528763	0.00540852	-0.614192	down
C9orf135	-195.861	352.681	-8.92984	0.00052907	0.00540852	-0.614409	down
GAPVD1	-264.528	1130.15	-8.92895	0.000529294	0.00540852	-0.614566	down
ACSF3	91.25	327.764	8.92499	0.000530291	0.00541159	-0.615269	up
LMF1	49.9444	126.583	8.92469	0.000530367	0.00541159	-0.615323	up
CTBP1	1074.08	3578.35	8.92175	0.00053111	0.00541159	-0.615846	up
PHLDB1	546.833	1214.72	8.92161	0.000531145	0.00541159	-0.615871	up
STRN	-556.917	2074.18	-8.92054	0.000531416	0.00541159	-0.616062	down
SPRYD7	-72.0833	157.486	-8.92053	0.000531418	0.00541159	-0.616063	down
BET1L	218.222	866.278	8.92027	0.000531485	0.00541159	-0.61611	up
ARL10	-169.75	319.292	-8.91853	0.000531925	0.00541331	-0.616419	down
ABRAXAS1	133.722	811.806	8.91618	0.00053252	0.00541661	-0.616838	up
LRRC4B	149.028	361.875	8.91378	0.000533128	0.00542004	-0.617264	up
PPP1R18	-154.25	804.236	-8.91004	0.000534079	0.00542696	-0.617932	down
COL9A1	165.917	369.542	8.90221	0.000536077	0.00544449	-0.61933	up
C8orf58	-328.722	588.75	-8.89352	0.000538303	0.00546433	-0.620885	down
COL9A3	359.278	1134.64	8.8893	0.000539387	0.00546727	-0.62164	up
HEPH	290.111	1127.53	8.88916	0.000539423	0.00546727	-0.621666	up
CLASP2	-298.056	1611.19	-8.88885	0.000539502	0.00546727	-0.621721	down
MID1IP1	711.972	3962.62	8.88815	0.000539685	0.00546727	-0.621848	up
ADA	89.9167	488.486	8.88664	0.000540072	0.00546843	-0.622117	up
TMEM178A	-125.333	301.444	-8.87934	0.00054196	0.00548251	-0.623429	down
CPT1A	-96.8889	258.889	-8.87881	0.000542095	0.00548251	-0.623523	down
ADCY2	-256.722	1104.25	-8.87809	0.000542283	0.00548251	-0.623653	down
IP6K3	67	57.3333	8.87569	0.000542906	0.00548604	-0.624085	up
CALHM6	-24.8889	28.5556	-8.86775	0.000544971	0.00550413	-0.625515	down
XPC	672.722	1369.64	8.86531	0.000545608	0.00550778	-0.625955	up
ZRANB3	-52.8889	260.611	-8.85787	0.000547556	0.00552466	-0.627298	down
TELO2	193.25	676.569	8.8485	0.000550017	0.00554494	-0.628992	up
WDR1	1700.69	7583.79	8.84811	0.00055012	0.00554494	-0.629063	up
EPB41L1	146.639	869.069	8.8442	0.000551154	0.0055499	-0.629772	up
WDR66	-92.4444	103.944	-8.84372	0.00055128	0.0055499	-0.629859	down
FAM155B	143.694	353.875	8.84272	0.000551545	0.0055499	-0.630041	up
PODXL	13658.9	26980.7	8.84206	0.00055172	0.0055499	-0.63016	up
VSNL1	-834.333	1823.39	-8.83955	0.000552383	0.00555378	-0.630615	down
COL8A2	73.6389	162.431	8.83735	0.000552969	0.00555688	-0.631016	up
PARD6G	172.972	517.625	8.83438	0.000553757	0.00556201	-0.631555	up
WWC3	344.528	1271.32	8.82298	0.000556797	0.00558974	-0.633629	up
SERINC2	146.222	612.25	8.8214	0.000557221	0.0055912	-0.633918	up
RNF138	-276.722	1639.36	-8.81787	0.000558165	0.00559786	-0.63456	down
TMEM135	-345.111	889.111	-8.81413	0.000559173	0.00560436	-0.635245	down
ITIH5	104.722	148.417	8.81338	0.000559373	0.00560436	-0.635381	up
[truncated: 18,029 more rows]
